# Supplementary material for: NvPrdm14d-expressing neural progenitor cells contribute to non-ectodermal neurogenesis in Nematostella vectensis
Source: Nat Commun. 2023 Aug 10;14:4854. doi: 10.1038/s41467-023-39789-4 (PMC10415408; doi:10.1038/s41467-023-39789-4)
Supplement: Supplementary file 3 — Supplementary Data 1 [file 41467_2023_39789_MOESM3_ESM.xlsx]

## Sheet: Sheet1
NVE ID	log2FoldChange	p.adjust	Regulation	Trinotate description
NVE3723	13.866	1.69198e-27	UPSTRINGENT	#N/A
NVE8273	13.5727	3.04854e-26	UPSTRINGENT	#N/A
NVE25975	12.9303	2.65226e-23	UPSTRINGENT	Vesicular inhibitory amino acid transporter;
NVE19032	10.9215	1.21311e-15	UPSTRINGENT	PI-PLC X domain-containing protein At5g67130;
NVE16820	9.75579	9.82033e-11	UPSTRINGENT	#N/A
NVE12537	9.49952	4.32249e-10	UPSTRINGENT	Fibrinogen C domain-containing protein 1;
NVE6162	9.25995	5.09784e-09	UPSTRINGENT	Leucine-rich repeat-containing protein 1;
NVE226	8.98344	1.18133e-133	UPSTRINGENT	Eukaryotic translation initiation factor 3 subunit A
NVE16524	8.6842	0.000465204	UPSTRINGENT	Feline leukemia virus subgroup C receptor-related protein 1;
NVE10289	8.67596	6.84963e-06	UPSTRINGENT	Thiosulfate sulfurtransferase/rhodanese-like domain-containing protein 3;
NVE25860	8.56982	1.95838e-08	UPSTRINGENT	DELTA-alicitoxin-Pse2b
NVE18116	8.52557	3.32967e-06	UPSTRINGENT	Protein atonal homolog 1;
NVE20903	8.42128	0.000530731	UPSTRINGENT	Potassium voltage-gated channel subfamily D member 1;
NVE745	8.14557	2.37303e-05	UPSTRINGENT	#N/A
NVE22966	8.13315	4.5052e-08	UPSTRINGENT	Glutamate receptor ionotropic, kainate 1;
NVE6386	8.11575	1.96199e-24	UPSTRINGENT	Neurexin-3b;
NVE16651	8.05455	4.55529e-05	UPSTRINGENT	#N/A
NVE7744	8.03275	0.00454327	UP	Golgi-associated plant pathogenesis-related protein 1;
NVE12913	8.01577	9.6796e-05	UPSTRINGENT	Golgi-associated plant pathogenesis-related protein 1;
NVE22968	7.99313	2.71663e-26	UPSTRINGENT	Glutamate receptor 2;
NVE23768	7.95431	0.00019726	UPSTRINGENT	Protein Wnt-8a;
NVE25645	7.90321	6.70747e-91	UPSTRINGENT	Neurexin-2;
NVE7851	7.89554	1.45068e-273	UPSTRINGENT	#N/A
NVE24524	7.87444	3.47758e-07	UPSTRINGENT	Vesicular inhibitory amino acid transporter;
NVE25549	7.87289	3.47533e-09	UPSTRINGENT	Branched-chain-amino-acid aminotransferase-like protein 2;
NVE19837	7.87168	0.000273543	UPSTRINGENT	#N/A
NVE12104	7.61242	2.39605e-05	UPSTRINGENT	Matrilin-2;
NVE7236	7.52935	0.00109984	UPSTRINGENT	Fatty-acid amide hydrolase 2;
NVE22970	7.4748	1.30051e-10	UPSTRINGENT	Glutamate receptor;
NVE8165	7.41704	0.0148468	UP	#N/A
NVE18938	7.39128	0.0043578	UP	#N/A
NVE24767	7.29076	0.00224256	UPSTRINGENT	#N/A
NVE21420	7.25016	0.00270839	UPSTRINGENT	#N/A
NVE20888	7.18518	0.00404874	UP	#N/A
NVE18192	7.13257	1.66375e-14	UPSTRINGENT	Glutamate receptor 1;
NVE6951	7.08798	0.00454984	UP	Cytochrome c;
NVE18255	7.07902	0.00494924	UP	Homeobox protein bagpipe (NvNkx3)
NVE19489	7.04524	0.00578684	UP	#N/A
NVE22866	6.89898	0.00931366	UP	Protocadherin Fat 4;
NVE24868	6.80341	0.0126311	UP	Proto-oncogene tyrosine-protein kinase receptor Ret;
NVE1768	6.76354	1.35753e-120	UPSTRINGENT	Multidrug resistance-associated protein 4;
NVE21348	6.65059	0.0208905	UP	Histone H3.2;
NVE12777	6.62545	0.0222378	UP	Cathepsin B;
NVE17327	6.62129	2.70181e-15	UPSTRINGENT	PR domain zinc finger protein 14 (NvPrdm14d)
NVE12892	6.51506	0.000342832	UPSTRINGENT	#N/A
NVE2430	6.28628	0.00224764	UPSTRINGENT	EGF-like repeat and discoidin I-like domain-containing protein 3;
NVE24393	6.22661	0.00155094	UPSTRINGENT	Ectonucleotide pyrophosphatase/phosphodiesterase family member 5;
NVE3728	6.2246	8.79204e-46	UPSTRINGENT	#N/A
NVE17207	6.19973	2.55651e-09	UPSTRINGENT	Glycine receptor subunit alpha-3;
NVE19143	6.15229	4.34664e-53	UPSTRINGENT	Class A basic helix-loop-helix protein 15;
NVE2969	6.13721	3.37799e-50	UPSTRINGENT	Neurexin-2;
NVE12103	6.08096	0.0128453	UP	Polycystin-1;
NVE8130	6.06119	2.67535e-105	UPSTRINGENT	Hippocalcin-like protein 1;
NVE22969	6.04778	1.56765e-92	UPSTRINGENT	Glutamate receptor 1;
NVE16839	6.01439	0.0171678	UP	#N/A
NVE17465	5.99354	1.77479e-08	UPSTRINGENT	#N/A
NVE5966	5.97876	1.19379e-51	UPSTRINGENT	Gamma-aminobutyric acid receptor subunit beta-2;
NVE2301	5.96148	1.32174e-119	UPSTRINGENT	Hippocalcin-like protein 1;
NVE10250	5.90659	0.0230477	UP	#N/A
NVE4207	5.84108	8.16057e-112	UPSTRINGENT	Synaptotagmin-4;
NVE18219	5.84005	0.000251102	UPSTRINGENT	Protein atonal homolog 7 (NvAtonal/neuroD)
NVE12894	5.79928	1.59806e-81	UPSTRINGENT	Agrin;
NVE24394	5.70562	2.01653e-105	UPSTRINGENT	Ectonucleotide pyrophosphatase/phosphodiesterase family member 5;
NVE21196	5.56011	0.00732334	UP	#N/A
NVE40	5.51726	0.00653183	UP	Ectonucleotide pyrophosphatase/phosphodiesterase family member 5;
NVE19136	5.50539	3.205e-05	UPSTRINGENT	#N/A
NVE4782	5.46685	1.54763e-142	UPSTRINGENT	#N/A
NVE9288	5.38516	1.46535e-42	UPSTRINGENT	#N/A
NVE1754	5.38226	2.02587e-13	UPSTRINGENT	Long-chain-fatty-acid--CoA ligase 5;
NVE19030	5.37989	1.03039e-39	UPSTRINGENT	PI-PLC X domain-containing protein At5g67130;
NVE2967	5.36305	1.04092e-63	UPSTRINGENT	Neurexin-1;
NVE12500	5.34684	2.47591e-13	UPSTRINGENT	Long-chain-fatty-acid--CoA ligase 1;
NVE8158	5.29594	1.26863e-33	UPSTRINGENT	Neuropeptide FF receptor 2;
NVE24994	5.29023	5.1381e-16	UPSTRINGENT	#N/A
NVE5332	5.15909	0.00618875	UP	#N/A
NVE4235	5.13655	8.33724e-30	UPSTRINGENT	DELTA-alicitoxin-Pse2b
NVE13665	5.11361	2.75234e-35	UPSTRINGENT	Steroid 17-alpha-hydroxylase/17,20 lyase;
NVE24995	5.08839	3.68224e-29	UPSTRINGENT	Synaptotagmin-14;
NVE20395	5.07843	0.00661414	UP	Extracellular calcium-sensing receptor;
NVE776	5.0543	1.80061e-49	UPSTRINGENT	#N/A
NVE3764	4.99924	0.00530789	UP	Peptidyl-glycine alpha-amidating monooxygenase;
NVE4096	4.99876	0.0345546	UP	#N/A
NVE11091	4.98958	0.000834299	UPSTRINGENT	Calmodulin;
NVE2968	4.96358	3.64212e-30	UPSTRINGENT	Neurexin-1;
NVE2411	4.95541	5.157e-53	UPSTRINGENT	Substance-K receptor;
NVE25786	4.83258	1.96269e-09	UPSTRINGENT	#N/A
NVE2447	4.82453	1.97306e-05	UPSTRINGENT	#N/A
NVE18559	4.80389	2.52407e-31	UPSTRINGENT	#N/A
NVE14686	4.80131	2.30197e-13	UPSTRINGENT	#N/A
NVE11986	4.76414	1.02341e-32	UPSTRINGENT	#N/A
NVE12893	4.75638	9.8582e-17	UPSTRINGENT	#N/A
NVE24491	4.74421	2.14044e-23	UPSTRINGENT	#N/A
NVE13276	4.6953	6.95255e-28	UPSTRINGENT	#N/A
NVE11666	4.69007	2.20547e-43	UPSTRINGENT	#N/A
NVE13074	4.66975	1.06845e-35	UPSTRINGENT	Major facilitator superfamily domain-containing protein 4;
NVE26126	4.64169	0.0181651	UP	#N/A
NVE19034	4.61502	2.57423e-23	UPSTRINGENT	#N/A
NVE9724	4.60647	5.34436e-15	UPSTRINGENT	#N/A
NVE22873	4.59362	0.00133712	UP	#N/A
NVE7850	4.5791	2.68843e-81	UPSTRINGENT	Diphthamide biosynthesis protein 1;
NVE2375	4.57328	0.0255526	UP	#N/A
NVE5622	4.56208	7.55731e-07	UPSTRINGENT	#N/A
NVE21914	4.55352	4.04404e-49	UPSTRINGENT	#N/A
NVE5472	4.55177	1.57604e-22	UPSTRINGENT	#N/A
NVE1261	4.49046	0.00114251	UP	#N/A
NVE2324	4.44704	1.00913e-19	UPSTRINGENT	Fibrinogen C domain-containing protein 1;
NVE9781	4.38984	1.74789e-75	UPSTRINGENT	Peptidyl-glycine alpha-amidating monooxygenase B;
NVE2833	4.3684	1.72142e-22	UPSTRINGENT	Dorsal-ventral patterning tolloid-like protein 1;
NVE2473	4.36542	4.15376e-22	UPSTRINGENT	Gamma-aminobutyric acid receptor subunit rho-2;
NVE17274	4.31825	0.00376188	UP	#N/A
NVE26165	4.30933	0.0110005	UP	#N/A
NVE17854	4.28932	3.18431e-19	UPSTRINGENT	#N/A
NVE20774	4.28016	2.364e-13	UPSTRINGENT	#N/A
NVE7750	4.27435	2.73787e-15	UPSTRINGENT	Transmembrane protease serine 9;
NVE8307	4.26882	0.00560395	UP	#N/A
NVE16525	4.26867	0.000979423	UP	Regulator of G-protein signaling protein-like;
NVE18207	4.25521	6.07208e-29	UPSTRINGENT	#N/A
NVE11086	4.2543	0.0433449	UP	#N/A
NVE24567	4.25279	0.0451979	UP	#N/A
NVE16762	4.24317	0.00565998	UP	#N/A
NVE4709	4.19356	0.00674493	UP	#N/A
NVE8066	4.18613	4.33145e-109	UPSTRINGENT	#N/A
NVE10557	4.16858	2.43449e-53	UPSTRINGENT	Homeobox protein Nkx-2.2a (NvNkx-2.2D)
NVE1959	4.14109	1.43513e-33	UPSTRINGENT	Down syndrome cell adhesion molecule-like protein 1;
NVE12964	4.1195	1.14668e-10	UPSTRINGENT	Fez family zinc finger protein 1;
NVE4326	4.119	0.0266342	UP	#N/A
NVE15934	4.11591	0.00140994	UP	Calmodulin;
NVE19422	4.08484	5.50689e-61	UPSTRINGENT	Titin;
NVE25207	4.04634	2.54629e-63	UPSTRINGENT	#N/A
NVE15123	4.03489	0.000113402	UPSTRINGENT	#N/A
NVE10899	4.02476	1.10426e-78	UPSTRINGENT	Secretagogin;
NVE20515	4.01145	2.4263e-29	UPSTRINGENT	Neuropeptide FF receptor 2;
NVE5985	3.99847	7.85335e-14	UPSTRINGENT	#N/A
NVE10272	3.9915	1.40895e-68	UPSTRINGENT	Down syndrome cell adhesion molecule-like protein 1;
NVE21412	3.97719	2.17313e-15	UPSTRINGENT	#N/A
NVE21649	3.97059	0.00167451	UP	#N/A
NVE3983	3.86935	0.00159822	UP	Transcription factor glial cells missing (GCM)
NVE10712	3.85344	3.73787e-18	UPSTRINGENT	#N/A
NVE12013	3.83511	0.0281181	UP	#N/A
NVE10634	3.8331	6.23872e-17	UPSTRINGENT	#N/A
NVE16489	3.784	7.1989e-53	UPSTRINGENT	#N/A
NVE16943	3.77866	0.00266863	UP	#N/A
NVE10177	3.77727	1.37296e-27	UPSTRINGENT	Fibroblast growth factor receptor 1;
NVE7317	3.74474	0.00209894	UP	Transmembrane protein 229b;
NVE18771	3.74431	7.48001e-14	UPSTRINGENT	Allograft inflammatory factor 1;
NVE10556	3.74157	8.20605e-09	UPSTRINGENT	#N/A
NVE20879	3.74057	0.031467	UP	#N/A
NVE2325	3.74022	4.43006e-09	UPSTRINGENT	Ryncolin-1;
NVE4640	3.72696	3.23676e-38	UPSTRINGENT	Cytosolic phospholipase A2;
NVE24941	3.71745	0.00112691	UP	Putative tyrosinase-like protein tyr-3;
NVE23161	3.70842	2.2406e-20	UPSTRINGENT	#N/A
NVE8131	3.6702	8.25279e-25	UPSTRINGENT	#N/A
NVE3196	3.66403	0.0110162	UP	#N/A
NVE15994	3.65594	1.30872e-10	UPSTRINGENT	Down syndrome cell adhesion molecule-like protein 1 homolog;
NVE9849	3.64749	2.03276e-20	UPSTRINGENT	#N/A
NVE24169	3.61726	2.69856e-16	UPSTRINGENT	T-box transcription factor TBX20 (NvTbx20.3)
NVE5629	3.59894	0.0443403	UP	#N/A
NVE7860	3.59531	1.18622e-30	UPSTRINGENT	#N/A
NVE18433	3.59009	1.90788e-05	UPSTRINGENT	Locomotion-related protein Hikaru genki;
NVE8067	3.58733	2.38594e-58	UPSTRINGENT	#N/A
NVE2829	3.58055	1.07415e-31	UPSTRINGENT	Pyroglutamylated RFamide peptide receptor;
NVE6406	3.57936	9.67296e-09	UPSTRINGENT	#N/A
NVE23427	3.57149	2.43947e-25	UPSTRINGENT	D(1A) dopamine receptor;
NVE8567	3.55689	4.57271e-26	UPSTRINGENT	Homeobox protein BarH-like 1;
NVE18261	3.55666	1.51357e-10	UPSTRINGENT	#N/A
NVE18995	3.55479	1.18697e-18	UPSTRINGENT	Beta-lactamase-like protein 4;
NVE14244	3.55376	1.19641e-06	UPSTRINGENT	#N/A
NVE2728	3.54511	2.14184e-09	UPSTRINGENT	#N/A
NVE4179	3.53004	0.00220321	UP	Macrophage scavenger receptor types I and II;
NVE9957	3.51728	2.147e-23	UPSTRINGENT	#N/A
NVE8360	3.5157	8.18269e-35	UPSTRINGENT	Steroid 17-alpha-hydroxylase/17,20 lyase;
NVE13528	3.50413	2.56269e-38	UPSTRINGENT	Protein ovo;
NVE18826	3.50284	3.04272e-18	UPSTRINGENT	Down syndrome cell adhesion molecule homolog;
NVE189	3.49322	6.5525e-30	UPSTRINGENT	Golgi-associated plant pathogenesis-related protein 1;
NVE703	3.48393	0.0318022	UP	Ficolin-1;
NVE22869	3.48172	4.23579e-05	UPSTRINGENT	PR domain zinc finger protein 14 (NvPrdm14a)
NVE22138	3.48067	0.00605077	UP	#N/A
NVE8213	3.47752	1.67816e-67	UPSTRINGENT	#N/A
NVE667	3.47703	2.06325e-19	UPSTRINGENT	#N/A
NVE3866	3.46175	9.32664e-12	UPSTRINGENT	#N/A
NVE12653	3.45798	0.00225163	UP	#N/A
NVE2631	3.45685	1.09685e-13	UPSTRINGENT	#N/A
NVE25232	3.45375	6.12479e-36	UPSTRINGENT	#N/A
NVE777	3.45165	5.4656e-06	UPSTRINGENT	#N/A
NVE13492	3.44505	2.25754e-13	UPSTRINGENT	Reticulon-3;
NVE24161	3.42976	7.83093e-09	UPSTRINGENT	Ectin
NVE10894	3.41618	1.33071e-48	UPSTRINGENT	#N/A
NVE14836	3.41353	1.50287e-17	UPSTRINGENT	#N/A
NVE12335	3.40994	0.0334053	UP	#N/A
NVE15124	3.40672	4.3916e-06	UPSTRINGENT	#N/A
NVE18793	3.40574	2.94177e-12	UPSTRINGENT	#N/A
NVE11457	3.39001	9.70505e-35	UPSTRINGENT	Runt-related transcription factor 1;
NVE11404	3.38091	2.07198e-12	UPSTRINGENT	#N/A
NVE23178	3.378	0.0229742	UP	Histamine H2 receptor;
NVE8927	3.36683	3.35422e-19	UPSTRINGENT	#N/A
NVE5409	3.36623	0.00390017	UP	Lactadherin;
NVE10742	3.3656	6.95288e-28	UPSTRINGENT	Homeobox protein MOX-1
NVE19345	3.33483	3.34914e-20	UPSTRINGENT	Calmodulin;
NVE9060	3.31215	2.40459e-17	UPSTRINGENT	Matrilysin;
NVE9992	3.31037	0.0476679	UP	#N/A
NVE14245	3.30125	9.86989e-12	UPSTRINGENT	#N/A
NVE25710	3.3004	0.000511812	UP	#N/A
NVE16822	3.29219	0.00235959	UP	#N/A
NVE19179	3.28912	2.51002e-14	UPSTRINGENT	#N/A
NVE82	3.27462	2.23607e-18	UPSTRINGENT	#N/A
NVE18512	3.26596	4.24224e-30	UPSTRINGENT	#N/A
NVE14246	3.24889	1.06393e-24	UPSTRINGENT	Trace amine-associated receptor 8b;
NVE9425	3.24306	1.81442e-28	UPSTRINGENT	Tubulin alpha-1 chain;
NVE8897	3.24267	2.64251e-29	UPSTRINGENT	Protocadherin-like protein
NVE264	3.24042	1.10531e-05	UPSTRINGENT	#N/A
NVE16430	3.23992	5.65798e-09	UPSTRINGENT	#N/A
NVE10257	3.22552	2.78033e-17	UPSTRINGENT	Dopamine receptor 1;
NVE21139	3.21122	1.24435e-16	UPSTRINGENT	#N/A
NVE23057	3.20937	3.7921e-29	UPSTRINGENT	Potassium voltage-gated channel subfamily A member 1;
NVE140	3.19579	1.12503e-06	UPSTRINGENT	#N/A
NVE25647	3.1846	8.18029e-11	UPSTRINGENT	Kelch-like protein 10;
NVE19416	3.17015	3.04425e-08	UPSTRINGENT	#N/A
NVE21371	3.16703	1.59112e-05	UPSTRINGENT	Cadherin EGF LAG seven-pass G-type receptor 1;
NVE17811	3.1631	1.94196e-24	UPSTRINGENT	Sn1-specific diacylglycerol lipase alpha;
NVE14850	3.13528	0.0135518	UP	Solute carrier family 35 member G1;
NVE6455	3.12919	5.0583e-23	UPSTRINGENT	Doublesex- and mab-3-related transcription factor A2 (NvDmrt-b)
NVE26089	3.12848	0.0334589	UP	#N/A
NVE15457	3.12438	0.0275082	UP	#N/A
NVE6457	3.10777	2.61222e-25	UPSTRINGENT	Reticulon-1;
NVE10743	3.10658	5.07444e-13	UPSTRINGENT	Homeobox protein MOX-1;
NVE11641	3.10264	3.48428e-06	UPSTRINGENT	#N/A
NVE8556	3.0987	0.0279029	UP	#N/A
NVE3865	3.08886	4.46455e-08	UPSTRINGENT	#N/A
NVE955	3.08549	0.0067062	UP	Sodium- and chloride-dependent betaine transporter;
NVE5454	3.08538	5.66609e-10	UPSTRINGENT	#N/A
NVE10443	3.08264	2.24877e-12	UPSTRINGENT	#N/A
NVE25554	3.08033	2.2179e-18	UPSTRINGENT	Putative diacyglycerol O-acyltransferase Rv0221;
NVE13853	3.06368	7.30551e-23	UPSTRINGENT	Histamine H2 receptor;
NVE10485	3.05833	0.0268447	UP	#N/A
NVE12131	3.05656	1.0243e-05	UPSTRINGENT	Neuropeptide Y receptor;
NVE8199	3.05601	2.898e-48	UPSTRINGENT	GATA-binding factor 2 (NvGATA)
NVE12024	3.0555	9.5585e-13	UPSTRINGENT	Transcription factor glial cells missing (GCM)
NVE20064	3.04713	1.25094e-11	UPSTRINGENT	#N/A
NVE15786	3.04449	3.12792e-20	UPSTRINGENT	#N/A
NVE8900	3.03593	8.18269e-35	UPSTRINGENT	Protocadherin Fat 4;
NVE13666	3.03323	3.35258e-18	UPSTRINGENT	Protein arginine N-methyltransferase 5;
NVE13838	3.03056	2.03343e-07	UPSTRINGENT	#N/A
NVE13832	3.0263	2.37215e-05	UPSTRINGENT	Neuropeptide Y receptor;
NVE267	3.01298	1.63496e-07	UPSTRINGENT	BTB/POZ domain-containing protein KCTD21;
NVE6611	2.99523	5.13271e-20	UPSTRINGENT	Tartrate-resistant acid phosphatase type 5;
NVE3868	2.99419	8.43895e-15	UPSTRINGENT	#N/A
NVE21642	2.9852	4.61609e-06	UPSTRINGENT	#N/A
NVE10593	2.95427	1.34378e-12	UPSTRINGENT	#N/A
NVE8418	2.94812	7.02861e-07	UPSTRINGENT	Melanopsin;
NVE16705	2.9471	4.10205e-06	UPSTRINGENT	#N/A
NVE3349	2.94406	1.75082e-10	UPSTRINGENT	Protein spire homolog 1;
NVE10028	2.93812	1.01438e-08	UPSTRINGENT	Potassium/sodium hyperpolarization-activated cyclic nucleotide-gated channel 2;
NVE7338	2.93807	9.25817e-17	UPSTRINGENT	Calcium-activated potassium channel subunit beta-4;
NVE12918	2.93465	4.92864e-15	UPSTRINGENT	#N/A
NVE23353	2.93207	1.09575e-11	UPSTRINGENT	Substance-K receptor;
NVE18068	2.91615	1.10267e-06	UPSTRINGENT	Neuronal acetylcholine receptor subunit alpha-10;
NVE19948	2.9155	7.66478e-09	UPSTRINGENT	Extracellular calcium-sensing receptor;
NVE23887	2.91508	9.94564e-05	UP	#N/A
NVE10470	2.91171	9.40139e-11	UPSTRINGENT	#N/A
NVE18031	2.91052	0.0446188	UP	Neuropeptide FF receptor 2;
NVE14645	2.90221	3.63109e-11	UPSTRINGENT	Proto-oncogene tyrosine-protein kinase receptor Ret;
NVE15881	2.90004	0.025891	UP	Neuronal pentraxin receptor;
NVE10895	2.89461	1.38872e-24	UPSTRINGENT	Secretagogin;
NVE8898	2.88008	4.0171e-30	UPSTRINGENT	Protocadherin Fat 1;
NVE4586	2.87645	5.29805e-18	UPSTRINGENT	#N/A
NVE4583	2.87635	4.96502e-13	UPSTRINGENT	#N/A
NVE12468	2.87427	3.12645e-09	UPSTRINGENT	#N/A
NVE21195	2.87398	0.000606381	UP	Protein PRY1
NVE2444	2.87275	3.31357e-11	UPSTRINGENT	Achaete-scute homolog 2 (NvAshD)
NVE934	2.86833	5.31804e-09	UPSTRINGENT	#N/A
NVE1121	2.86287	3.8732e-15	UPSTRINGENT	#N/A
NVE5072	2.85337	0.0172398	UP	#N/A
NVE24001	2.8456	1.00617e-06	UPSTRINGENT	TNF receptor-associated factor 3;
NVE19417	2.84327	1.40467e-08	UPSTRINGENT	Neuropeptide FF receptor 1;
NVE11744	2.83193	1.29516e-12	UPSTRINGENT	Protein btn-1;
NVE15843	2.82907	1.59132e-05	UPSTRINGENT	Neuropeptide FF receptor 2;
NVE4184	2.81271	0.000692043	UP	#N/A
NVE2630	2.80708	1.93257e-11	UPSTRINGENT	#N/A
NVE24488	2.79594	2.04971e-24	UPSTRINGENT	#N/A
NVE25701	2.79175	0.00108211	UP	#N/A
NVE764	2.79097	0.0272199	UP	Thrombospondin-1;
NVE10633	2.79027	3.38251e-09	UPSTRINGENT	#N/A
NVE22650	2.78695	7.62702e-16	UPSTRINGENT	Tyrocidine synthase 2;
NVE12409	2.78302	0.0225148	UP	Histone H2B 3;
NVE2897	2.77971	4.48429e-28	UPSTRINGENT	Uncharacterized WD repeat-containing protein all2124;
NVE19180	2.77683	1.10236e-21	UPSTRINGENT	Procollagen C-endopeptidase enhancer 2;
NVE13277	2.77668	2.79201e-39	UPSTRINGENT	Potassium channel subfamily T member 1;
NVE14269	2.7732	4.39693e-08	UPSTRINGENT	#N/A
NVE18902	2.77206	1.49435e-09	UPSTRINGENT	Pyroglutamylated RFamide peptide receptor;
NVE10488	2.77074	1.25832e-06	UPSTRINGENT	#N/A
NVE7342	2.76389	0.0488918	UP	Cytochrome B5 isoform D
NVE5907	2.76241	0.0177953	UP	Zinc finger protein 112;
NVE7439	2.75037	9.45633e-05	UP	Metabotropic glutamate receptor 2;
NVE16350	2.74198	4.24428e-16	UPSTRINGENT	Probable cysteine desulfurase;
NVE11294	2.73105	2.62065e-06	UPSTRINGENT	Meprin A subunit beta;
NVE1881	2.72648	3.02959e-08	UPSTRINGENT	D(5)-like dopamine receptor;
NVE9463	2.72287	2.09849e-09	UPSTRINGENT	Putative homeodomain transcription factor 1;
NVE8023	2.72271	0.00206932	UP	#N/A
NVE24163	2.72094	7.67606e-16	UPSTRINGENT	Golgi-associated plant pathogenesis-related protein 1;
NVE7367	2.71346	0.0271447	UP	#N/A
NVE691	2.71255	4.65904e-23	UPSTRINGENT	SEC14-like protein 4;
NVE13785	2.69896	6.98534e-17	UPSTRINGENT	#N/A
NVE21859	2.69532	0.00026231	UP	#N/A
NVE18731	2.69058	0.000254486	UP	Tachykinin-like peptides receptor 99D;
NVE6047	2.6851	1.18966e-08	UPSTRINGENT	#N/A
NVE21643	2.67999	2.49199e-06	UPSTRINGENT	5-hydroxytryptamine receptor 1B;
NVE20023	2.67947	6.04927e-14	UPSTRINGENT	Hypoxia-inducible factor 1-alpha inhibitor;
NVE3443	2.67457	2.73471e-13	UPSTRINGENT	Voltage-gated hydrogen channel 1;
NVE12082	2.67046	0.000473102	UP	#N/A
NVE25732	2.66883	4.90219e-05	UP	#N/A
NVE15125	2.66527	0.000108136	UP	#N/A
NVE9541	2.65603	1.39439e-18	UPSTRINGENT	Golgi-associated plant pathogenesis-related protein 1;
NVE22512	2.64149	0.00564498	UP	Calmodulin-like protein 3;
NVE13230	2.63307	1.21537e-05	UPSTRINGENT	#N/A
NVE9194	2.63091	8.27605e-09	UPSTRINGENT	Phospholipase A2 A2-hormotoxin-Apt1a
NVE10431	2.62433	0.0376192	UP	Neuronal acetylcholine receptor subunit alpha-7;
NVE59	2.62119	1.74429e-28	UPSTRINGENT	Anoctamin-7;
NVE6755	2.62048	2.45195e-15	UPSTRINGENT	#N/A
NVE15024	2.61882	4.28678e-20	UPSTRINGENT	#N/A
NVE958	2.59473	0.000165894	UP	Sodium- and chloride-dependent creatine transporter 1;
NVE19846	2.59458	0.000665936	UP	Developmental pluripotency-associated protein 4;
NVE16560	2.59222	2.41346e-07	UPSTRINGENT	Acyl-CoA synthetase family member 2, mitochondrial;
NVE8341	2.59144	4.05775e-09	UPSTRINGENT	Gamma-aminobutyric acid type B receptor subunit 1;
NVE5492	2.58868	1.24218e-14	UPSTRINGENT	Potassium voltage-gated channel subfamily H member 6;
NVE15174	2.58329	0.000781975	UP	#N/A
NVE17193	2.58068	9.00591e-12	UPSTRINGENT	Helicase-like transcription factor;
NVE15876	2.57979	0.00031372	UP	#N/A
NVE25074	2.57098	3.90776e-28	UPSTRINGENT	#N/A
NVE3857	2.56819	7.77785e-29	UPSTRINGENT	#N/A
NVE19547	2.56632	7.83023e-10	UPSTRINGENT	Substance-K receptor;
NVE830	2.56356	1.40572e-27	UPSTRINGENT	Contactin-associated protein-like 2;
NVE7657	2.56279	3.50764e-07	UPSTRINGENT	Dermatan-sulfate epimerase-like protein;
NVE2827	2.55876	2.41298e-08	UPSTRINGENT	#N/A
NVE8342	2.55288	7.30558e-05	UP	#N/A
NVE25070	2.55275	2.63199e-34	UPSTRINGENT	#N/A
NVE11993	2.5518	0.00997543	UP	Receptor-type tyrosine-protein phosphatase F;
NVE18646	2.54133	1.20246e-20	UPSTRINGENT	#N/A
NVE13750	2.53986	0.0073608	UP	Fidgetin-like protein 1;
NVE8753	2.53605	0.000188157	UP	#N/A
NVE26175	2.53304	5.5429e-33	UPSTRINGENT	Synapsin-3;
NVE9233	2.52366	5.37561e-27	UPSTRINGENT	#N/A
NVE18918	2.51944	3.24517e-18	UPSTRINGENT	Tubulin polymerization-promoting protein family member 2;
NVE23433	2.51409	1.11494e-07	UPSTRINGENT	#N/A
NVE22971	2.51332	2.24013e-13	UPSTRINGENT	Vesicular inhibitory amino acid transporter;
NVE79	2.50884	1.0447e-06	UPSTRINGENT	Riboflavin-binding protein
NVE3313	2.50753	0.0218147	UP	#N/A
NVE18898	2.50624	0.0303722	UP	Protein sidekick-1
NVE4254	2.50423	3.51609e-07	UPSTRINGENT	Calcium/calmodulin-dependent 3',5'-cyclic nucleotide phosphodiesterase 1B;
NVE17610	2.49519	1.46885e-19	UPSTRINGENT	#N/A
NVE3441	2.49272	1.32148e-18	UPSTRINGENT	N-acylethanolamine-hydrolyzing acid amidase;
NVE12674	2.48183	3.01725e-10	UPSTRINGENT	#N/A
NVE9189	2.47444	1.18504e-12	UPSTRINGENT	Zinc metalloproteinase nas-15;
NVE1388	2.47383	0.0020207	UP	#N/A
NVE10544	2.47329	0.000351983	UP	#N/A
NVE24721	2.47014	1.89136e-05	UP	#N/A
NVE23121	2.46953	0.00235646	UP	Fanconi anemia group I protein homolog;
NVE20465	2.46629	0.0191102	UP	#N/A
NVE8925	2.46408	0.0328225	UP	Sushi, von Willebrand factor type A, EGF and pentraxin domain-containing protein 1;
NVE10564	2.45883	0.00222992	UP	Potassium channel subfamily K member 3;
NVE4293	2.45881	1.51696e-10	UPSTRINGENT	Neuropeptide FF receptor 2;
NVE4599	2.45868	7.65061e-07	UPSTRINGENT	Endothelin B receptor;
NVE24173	2.44825	3.39344e-15	UPSTRINGENT	#N/A
NVE20176	2.44197	0.00334992	UP	Phosphatidylinositol phosphatase PTPRQ;
NVE15802	2.43842	4.63319e-11	UPSTRINGENT	Rhombotin-1;
NVE14965	2.43736	2.15306e-07	UPSTRINGENT	Potassium voltage-gated channel subfamily KQT member 2;
NVE22478	2.43255	1.73519e-19	UPSTRINGENT	StAR-related lipid transfer protein 9;
NVE24162	2.42958	1.36123e-10	UPSTRINGENT	Ectin
NVE2768	2.42906	2.68227e-06	UPSTRINGENT	Leucine-rich repeat-containing protein 1;
NVE9850	2.41369	5.72702e-17	UPSTRINGENT	Homeobox protein six1b (NvSix1/2a)
NVE22311	2.41307	1.67535e-20	UPSTRINGENT	Coiled-coil domain-containing protein 102A;
NVE24203	2.41307	1.23996e-35	UPSTRINGENT	Tubulin alpha-1 chain;
NVE20872	2.41119	9.73673e-05	UP	Interferon regulatory factor 2;
NVE49	2.40332	0.00381181	UP	50 kDa hatching enzyme;
NVE17468	2.40167	8.47229e-12	UPSTRINGENT	#N/A
NVE18688	2.39698	2.94485e-07	UPSTRINGENT	#N/A
NVE2051	2.39596	0.0018121	UP	Potassium channel subfamily K member 3;
NVE14787	2.39337	5.04247e-06	UP	Zinc metalloproteinase nas-15;
NVE8942	2.3808	0.0103528	UP	#N/A
NVE7403	2.37599	0.000292355	UP	Tachykinin-like peptides receptor 86C;
NVE24306	2.37312	1.9618e-19	UPSTRINGENT	#N/A
NVE9461	2.37086	5.33111e-14	UPSTRINGENT	Putative homeodomain transcription factor 2;
NVE11178	2.36993	2.65604e-19	UPSTRINGENT	#N/A
NVE25781	2.36981	1.2479e-05	UP	Alpha-1A adrenergic receptor;
NVE10444	2.36846	4.39904e-22	UPSTRINGENT	Insulin gene enhancer protein isl-1 (NvIslet)
NVE12988	2.35589	1.49784e-20	UPSTRINGENT	TNF receptor-associated factor 4;
NVE18335	2.35536	2.74983e-14	UPSTRINGENT	Transmembrane and TPR repeat-containing protein 4;
NVE12972	2.35272	3.80128e-09	UPSTRINGENT	cAMP-dependent protein kinase type II regulatory subunit;
NVE21533	2.34882	1.2189e-08	UPSTRINGENT	#N/A
NVE8968	2.34833	1.26155e-25	UPSTRINGENT	ELAV-like protein 4 (NvElav1)
NVE19444	2.34681	0.000593599	UP	#N/A
NVE14920	2.34583	4.9962e-06	UP	#N/A
NVE23166	2.34328	5.16921e-15	UPSTRINGENT	Synaptotagmin-16;
NVE4639	2.34223	1.41386e-15	UPSTRINGENT	Cytosolic phospholipase A2;
NVE744	2.33947	0.000419845	UP	DNA repair and recombination protein RAD54B;
NVE10271	2.33945	4.35154e-13	UPSTRINGENT	Uncharacterized protein CXorf65 homolog;
NVE19855	2.33831	0.00271443	UP	#N/A
NVE17362	2.32957	0.0228051	UP	#N/A
NVE16392	2.32089	2.37173e-06	UP	#N/A
NVE2354	2.31936	0.00346745	UP	#N/A
NVE24305	2.31781	2.09397e-15	UPSTRINGENT	#N/A
NVE11197	2.31496	0.000520369	UP	#N/A
NVE9993	2.31391	0.000299937	UP	D(1)-like dopamine receptor;
NVE4656	2.31356	3.15839e-07	UPSTRINGENT	Nyctalopin;
NVE25774	2.3125	6.60917e-08	UPSTRINGENT	#N/A
NVE301	2.31135	1.09064e-26	UPSTRINGENT	#N/A
NVE20066	2.30682	6.39612e-06	UP	Somatostatin receptor type 5;
NVE9851	2.3048	7.01448e-09	UPSTRINGENT	77 kDa echinoderm microtubule-associated protein;
NVE8041	2.2986	1.04765e-06	UPSTRINGENT	#N/A
NVE19551	2.2903	2.36052e-20	UPSTRINGENT	Homeobox protein aristaless;
NVE8945	2.28919	1.43629e-06	UPSTRINGENT	E3 SUMO-protein ligase NSE2;
NVE17328	2.28476	2.98832e-15	UPSTRINGENT	#N/A
NVE656	2.28456	1.30642e-06	UPSTRINGENT	Ocellar opsin;
NVE19181	2.28264	5.76401e-14	UPSTRINGENT	G-protein coupled receptor GRL101;
NVE18491	2.28224	5.36449e-17	UPSTRINGENT	#N/A
NVE14851	2.28085	3.94137e-05	UP	#N/A
NVE5493	2.27983	4.74715e-05	UP	Potassium voltage-gated channel subfamily H member 6;
NVE21108	2.27941	0.0110674	UP	#N/A
NVE16087	2.27886	0.0139569	UP	Reversion-inducing cysteine-rich protein with Kazal motifs;
NVE2052	2.27833	0.000943774	UP	Potassium channel subfamily K member 9;
NVE22310	2.27757	4.34246e-07	UPSTRINGENT	#N/A
NVE1681	2.27703	1.31607e-06	UPSTRINGENT	Pituitary-specific positive transcription factor 1 (NvPIT1)
NVE20388	2.27124	1.50192e-05	UP	#N/A
NVE7129	2.26792	1.41718e-14	UPSTRINGENT	Synaptotagmin-9;
NVE20517	2.26639	0.00230856	UP	Orexin receptor type 1;
NVE1227	2.26603	7.36646e-16	UPSTRINGENT	Bifunctional 3'-phosphoadenosine 5'-phosphosulfate synthase;
NVE7256	2.26573	1.96249e-18	UPSTRINGENT	#N/A
NVE849	2.26502	0.0149813	UP	#N/A
NVE20448	2.2641	0.00197082	UP	#N/A
NVE8794	2.25601	0.0124416	UP	Opsin-VA;
NVE8340	2.25464	6.1722e-10	UPSTRINGENT	Gamma-aminobutyric acid type B receptor subunit 2;
NVE13278	2.25415	6.48068e-18	UPSTRINGENT	Neuronal calcium sensor 1;
NVE12680	2.24766	0.0127034	UP	Mitochondrial inner membrane protein COX18;
NVE4049	2.24457	0.0419918	UP	Toll-like receptor 6
NVE20529	2.24347	1.82439e-09	UPSTRINGENT	#N/A
NVE10041	2.24251	0.00046864	UP	Beta-2 adrenergic receptor;
NVE2213	2.23866	3.24855e-24	UPSTRINGENT	Galanin receptor type 2;
NVE24780	2.23766	0.00180092	UP	#N/A
NVE571	2.2364	9.18794e-06	UP	#N/A
NVE9312	2.23508	1.11615e-24	UPSTRINGENT	Peptidyl-glycine alpha-amidating monooxygenase A;
NVE1527	2.22671	0.0182039	UP	#N/A
NVE9462	2.22641	0.00553638	UP	#N/A
NVE7128	2.22436	1.16313e-08	UPSTRINGENT	#N/A
NVE14102	2.2233	4.65249e-05	UP	#N/A
NVE17440	2.22201	0.0112219	UP	#N/A
NVE13523	2.22128	2.7393e-07	UPSTRINGENT	#N/A
NVE6276	2.22054	0.0254906	UP	Neuronal pentraxin-2;
NVE16779	2.21893	2.29665e-07	UPSTRINGENT	#N/A
NVE20002	2.21701	1.05429e-11	UPSTRINGENT	Zinc metalloproteinase nas-15;
NVE18620	2.2167	0.00514609	UP	#N/A
NVE26173	2.21483	4.95865e-14	UPSTRINGENT	Synapsin-2;
NVE8534	2.21249	2.80919e-13	UPSTRINGENT	#N/A
NVE7534	2.21066	1.14035e-09	UPSTRINGENT	#N/A
NVE25281	2.21022	2.49247e-06	UP	Pyroglutamylated RFamide peptide receptor;
NVE20010	2.20863	4.94316e-19	UPSTRINGENT	#N/A
NVE12469	2.1996	2.09258e-09	UPSTRINGENT	#N/A
NVE5677	2.19914	3.9968e-10	UPSTRINGENT	#N/A
NVE15675	2.19649	1.46495e-12	UPSTRINGENT	#N/A
NVE24206	2.19087	0.0364484	UP	Methyltransferase-like protein 7A;
NVE22998	2.18977	6.25422e-19	UPSTRINGENT	Alpha-N-acetyl-neuraminyl-2,3-beta-galactosyl-1,3-N-acetyl-galactosaminide
				alpha-2,6-sialyltransferase
NVE10558	2.18515	0.00148676	UP	#N/A
NVE10714	2.18217	1.69074e-06	UP	L-rhamnose-binding lectin CSL3
NVE16056	2.17342	1.52735e-10	UPSTRINGENT	Ferric-chelate reductase 1;
NVE23000	2.16902	5.08735e-10	UPSTRINGENT	#N/A
NVE23911	2.16677	0.000812323	UP	#N/A
NVE10579	2.16561	1.07336e-14	UPSTRINGENT	Probable G-protein coupled receptor 151 protein;
NVE578	2.16548	0.0013788	UP	Acid-sensing ion channel 3;
NVE1456	2.1646	0.000993526	UP	#N/A
NVE8011	2.16193	8.5125e-15	UPSTRINGENT	#N/A
NVE16349	2.1609	0.00339123	UP	#N/A
NVE20174	2.16056	0.00094687	UP	MAM and LDL-receptor class A domain-containing protein 1;
NVE1268	2.15775	0.0351831	UP	#N/A
NVE5601	2.15633	0.000126087	UP	Galanin receptor type 2;
NVE14863	2.1545	3.987e-08	UPSTRINGENT	#N/A
NVE9460	2.15252	8.33052e-17	UPSTRINGENT	Putative homeodomain transcription factor 2;
NVE24654	2.15222	2.03359e-07	UPSTRINGENT	Uncharacterized protein C18orf63;
NVE12302	2.15067	1.18121e-16	UPSTRINGENT	GAS2-like protein 1;
NVE8424	2.14865	0.0193136	UP	Contactin-2;
NVE5699	2.14727	1.00135e-05	UP	#N/A
NVE16312	2.14697	0.00205109	UP	Fibroblast growth factor receptor 1;
NVE13892	2.14687	4.78548e-16	UPSTRINGENT	Titin;
NVE13535	2.14657	9.00382e-09	UPSTRINGENT	Gamma-aminobutyric acid receptor subunit rho-1;
NVE12887	2.14429	8.16145e-09	UPSTRINGENT	Breast cancer type 1 susceptibility protein homolog;
NVE44	2.14334	1.08701e-21	UPSTRINGENT	Astacin-like metalloprotease toxin 3;
NVE10703	2.13878	9.21122e-05	UP	Thrombospondin-1;
NVE18454	2.13706	0.00622502	UP	#N/A
NVE19348	2.13251	0.0172291	UP	Synaptonemal complex protein 3;
NVE10335	2.12727	7.26069e-11	UPSTRINGENT	Galanin receptor type 2;
NVE10948	2.12724	1.56355e-08	UPSTRINGENT	#N/A
NVE25061	2.12722	0.00945344	UP	#N/A
NVE18732	2.12647	0.00144045	UP	#N/A
NVE9080	2.12286	1.63779e-14	UPSTRINGENT	Discs large homolog 1-like protein;
NVE23336	2.11377	3.61563e-18	UPSTRINGENT	Growth arrest-specific protein 2;
NVE8198	2.1104	2.79899e-08	UPSTRINGENT	#N/A
NVE20672	2.09953	4.75492e-09	UPSTRINGENT	#N/A
NVE25670	2.09722	0.00723233	UP	Cholecystokinin receptor;
NVE12365	2.08821	8.91151e-07	UP	Tripartite motif-containing protein 2;
NVE4339	2.0878	1.97913e-07	UP	TNF receptor-associated factor 3;
NVE1281	2.08359	8.16069e-08	UPSTRINGENT	#N/A
NVE1226	2.08113	5.3029e-14	UPSTRINGENT	Bifunctional 3'-phosphoadenosine 5'-phosphosulfate synthase;
NVE1257	2.07736	0.000101879	UP	#N/A
NVE23263	2.07729	0.0395697	UP	Cleft lip and palate transmembrane protein 1 homolog;
NVE3112	2.07644	2.80967e-06	UP	Neurocalcin-delta;
NVE11313	2.07102	8.14521e-06	UP	#N/A
NVE17760	2.06709	4.21185e-07	UP	Tyrosine-protein phosphatase non-receptor type 13;
NVE19753	2.06338	8.94067e-17	UPSTRINGENT	Transcription factor Sp5;
NVE7735	2.06032	0.0170393	UP	#N/A
NVE20173	2.0576	0.00226574	UP	#N/A
NVE22575	2.05329	4.64384e-14	UPSTRINGENT	Delta(8)-fatty-acid desaturase;
NVE10704	2.04815	1.77968e-13	UPSTRINGENT	#N/A
NVE18657	2.04788	1.09779e-12	UPSTRINGENT	#N/A
NVE5347	2.0393	1.38746e-14	UPSTRINGENT	Ras-specific guanine nucleotide-releasing factor 1;
NVE10163	2.03789	0.000411175	UP	#N/A
NVE1260	2.03519	9.6796e-05	UP	Endothelin-converting enzyme-like 1;
NVE11987	2.03407	0.000952356	UP	Transmembrane protease serine 11D;
NVE10926	2.0328	0.00386206	UP	Beta-1 adrenergic receptor;
NVE21546	2.03163	1.54763e-05	UP	Neuronal acetylcholine receptor subunit alpha-7;
NVE9634	2.03038	1.38408e-10	UPSTRINGENT	Ferric-chelate reductase 1;
NVE20313	2.02903	2.4694e-10	UPSTRINGENT	Uncharacterized protein KIAA1467 homolog;
NVE2128	2.0285	7.66399e-10	UPSTRINGENT	Alpha-1D adrenergic receptor;
NVE18933	2.02847	0.00738692	UP	PMS1 protein homolog 1;
NVE5598	2.02834	0.000655749	UP	Fibrillin-2;
NVE23798	2.02732	2.90078e-07	UP	Tachykinin-like peptides receptor 86C;
NVE22380	2.01318	0.00460559	UP	TWiK family of potassium channels protein 7;
NVE5165	2.01293	0.0184558	UP	#N/A
NVE9908	2.01242	8.23322e-05	UP	Sodium/glucose cotransporter 4;
NVE17937	2.01178	7.54393e-09	UPSTRINGENT	#N/A
NVE12979	2.00857	0.00654165	UP	Cyclic nucleotide-gated channel rod photoreceptor subunit alpha;
NVE15320	2.00665	4.68117e-07	UP	#N/A
NVE23538	2.00445	9.58124e-08	UP	#N/A
NVE13552	2.00197	0.000111039	UP	Uncharacterized skeletal organic matrix protein 5
NVE21857	1.99857	3.0587e-05	UP	Anoctamin-1;
NVE15714	1.99809	2.24827e-12	UPSTRINGENT	Uncharacterized oxidoreductase SSP1627;
NVE14845	1.99728	0.0273266	UP	Protein turtle homolog B;
NVE13027	1.99687	2.4078e-17	UPSTRINGENT	E3 ubiquitin-protein ligase TRIM71;
NVE9853	1.98788	0.000522878	UP	#N/A
NVE572	1.98432	2.30592e-15	UPSTRINGENT	Nitric oxide synthase, brain;
NVE10788	1.98431	6.3765e-11	UPSTRINGENT	Ras-related protein Rab-30;
NVE9643	1.98352	1.16097e-18	UPSTRINGENT	Phenylalanine--tRNA ligase alpha subunit;
NVE10740	1.97839	0.000202043	UP	#N/A
NVE16449	1.97632	0.0261885	UP	Signal peptide, CUB and EGF-like domain-containing protein 2;
NVE17329	1.97417	6.82811e-15	UPSTRINGENT	#N/A
NVE7991	1.97374	0.00211055	UP	#N/A
NVE22287	1.96348	0.000280204	UP	E3 ubiquitin-protein ligase MYLIP;
NVE13076	1.96286	0.000464086	UP	ETS domain-containing protein Elk-4;
NVE15875	1.95795	0.00295617	UP	#N/A
NVE4281	1.95676	1.01325e-07	UP	Tumor necrosis factor alpha-induced protein 8;
NVE4906	1.95594	0.00293614	UP	Venom prothrombin activator oscutarin-C non-catalytic subunit;
NVE9445	1.95297	0.0271025	UP	Macrophage scavenger receptor types I and II;
NVE3326	1.95222	0.000145506	UP	Kelch-like protein diablo
NVE16639	1.95196	3.19943e-05	UP	Zinc finger protein Gfi-1b;
NVE24569	1.9507	1.20392e-09	UPSTRINGENT	RAC family serine/threonine-protein kinase homolog;
NVE4587	1.94861	9.0629e-07	UP	Transmembrane protein 161B;
NVE23699	1.94182	0.00209797	UP	#N/A
NVE25248	1.94099	7.71497e-05	UP	Xanthine dehydrogenase;
NVE23314	1.94097	2.41318e-11	UPSTRINGENT	Glycolipid transfer protein;
NVE19124	1.9388	0.00180513	UP	#N/A
NVE15933	1.93662	0.0180456	UP	Calmodulin;
NVE8565	1.93487	4.36059e-09	UPSTRINGENT	Homeobox protein BarH-like 2;
NVE8149	1.93292	2.64495e-16	UPSTRINGENT	DNA damage-regulated autophagy modulator protein 2;
NVE4206	1.92912	1.63722e-06	UP	Myosin-2 essential light chain;
NVE9063	1.92723	2.97113e-17	UPSTRINGENT	Ephrin type-A receptor 8;
NVE13180	1.92639	1.61746e-08	UP	#N/A
NVE23002	1.92523	6.48004e-08	UP	#N/A
NVE3661	1.92344	0.00186648	UP	#N/A
NVE7348	1.92216	2.2397e-11	UPSTRINGENT	Sodium channel protein para;
NVE24253	1.92054	4.31642e-07	UP	#N/A
NVE14620	1.91929	1.42802e-10	UPSTRINGENT	Testis-expressed sequence 2 protein;
NVE13921	1.9155	2.84662e-08	UP	Histamine H2 receptor;
NVE22082	1.91351	0.000333793	UP	Probable glycoprotein hormone G-protein coupled receptor;
NVE20834	1.91205	0.0465768	UP	Tyrosine-protein kinase BAZ1B;
NVE9416	1.91123	1.73787e-10	UPSTRINGENT	#N/A
NVE8359	1.90989	0.000589967	UP	#N/A
NVE7645	1.90905	1.50804e-10	UPSTRINGENT	Alpha-1A adrenergic receptor;
NVE1501	1.90808	0.035029	UP	#N/A
NVE25114	1.90774	0.000674583	UP	CB1 cannabinoid receptor-interacting protein 1;
NVE22438	1.90751	0.000555328	UP	Beta-1 adrenergic receptor;
NVE17837	1.89971	0.00205949	UP	#N/A
NVE23210	1.8991	2.39824e-07	UP	E3 ubiquitin-protein ligase TRIM9;
NVE16883	1.89641	5.05113e-18	UPSTRINGENT	RAC family serine/threonine-protein kinase homolog;
NVE4777	1.89624	4.24042e-09	UPSTRINGENT	Serine/threonine-protein kinase 17A;
NVE26218	1.89515	0.00171752	UP	#N/A
NVE12021	1.89296	2.74704e-14	UPSTRINGENT	#N/A
NVE21	1.88881	0.000410378	UP	Espin;
NVE22295	1.88631	6.67877e-05	UP	#N/A
NVE3364	1.88513	0.000111817	UP	#N/A
NVE11361	1.88285	0.0231679	UP	#N/A
NVE9852	1.88068	4.53839e-10	UPSTRINGENT	Transmembrane protein 163;
NVE17040	1.87592	0.0089651	UP	#N/A
NVE24570	1.87508	8.57302e-09	UP	#N/A
NVE23001	1.87411	4.73502e-13	UPSTRINGENT	Suppression of tumorigenicity 18 protein;
NVE24308	1.87349	2.86256e-06	UP	#N/A
NVE2514	1.87347	1.33257e-08	UP	Universal stress protein Slr1101;
NVE14924	1.87244	0.0473133	UP	#N/A
NVE5566	1.87133	5.24687e-06	UP	Alpha-1A adrenergic receptor;
NVE24729	1.86938	1.60701e-05	UP	Glycoprotein 3-alpha-L-fucosyltransferase A;
NVE9585	1.86661	2.11741e-05	UP	#N/A
NVE13073	1.86262	0.0031549	UP	Major facilitator superfamily domain-containing protein 4;
NVE9062	1.86032	4.43559e-10	UPSTRINGENT	Ephrin type-A receptor 3;
NVE1162	1.85616	0.00368151	UP	#N/A
NVE7117	1.85553	2.13858e-09	UP	Homeobox protein OTX1;
NVE7482	1.851	0.039528	UP	DELTA-alicitoxin-Pse2b
NVE2725	1.84928	0.0100844	UP	Dynactin subunit 5;
NVE429	1.84639	1.44691e-15	UPSTRINGENT	#N/A
NVE21226	1.84398	0.0464088	UP	G protein-activated inward rectifier potassium channel 4;
NVE14719	1.84398	9.38397e-07	UP	#N/A
NVE4255	1.84163	0.000162223	UP	#N/A
NVE4682	1.83645	4.48061e-14	UPSTRINGENT	Endophilin-A3;
NVE5470	1.83615	0.0250404	UP	#N/A
NVE3947	1.83372	1.51665e-07	UP	#N/A
NVE7671	1.83307	0.0268235	UP	#N/A
NVE5552	1.83199	3.04577e-06	UP	Rotatin;
NVE13417	1.83092	2.52193e-05	UP	Baculoviral IAP repeat-containing protein 5;
NVE19942	1.83042	1.08056e-12	UPSTRINGENT	Regulating synaptic membrane exocytosis protein 3;
NVE16916	1.82998	0.0160343	UP	Alpha-2A adrenergic receptor;
NVE21086	1.82901	7.18533e-08	UP	Putative deoxyribonuclease TATDN2;
NVE2302	1.82714	1.35926e-05	UP	#N/A
NVE5528	1.8252	4.69719e-16	UPSTRINGENT	Voltage-dependent calcium channel subunit alpha-2/delta-3;
NVE9395	1.82462	3.3391e-08	UP	#N/A
NVE7088	1.82451	7.02861e-07	UP	Ephrin type-A receptor 3;
NVE15959	1.82389	8.74617e-14	UPSTRINGENT	Sodium- and chloride-dependent GABA transporter 1;
NVE6384	1.82258	1.27259e-05	UP	Solute carrier family 22 member 8;
NVE6107	1.82113	5.50516e-08	UP	Serine/threonine-protein kinase pim-3;
NVE17235	1.8208	2.19494e-11	UPSTRINGENT	#N/A
NVE13412	1.81952	0.0013559	UP	5-hydroxytryptamine receptor 4;
NVE3717	1.81558	1.62256e-05	UP	N-acetylated-alpha-linked acidic dipeptidase 2;
NVE19803	1.81343	1.82896e-10	UPSTRINGENT	Disks large-associated protein 4;
NVE6582	1.81229	1.5797e-14	UPSTRINGENT	Phospholipid-transporting ATPase IA;
NVE13553	1.81226	0.000374364	UP	Polyamine oxidase;
NVE7175	1.81187	2.03359e-07	UP	#N/A
NVE13227	1.80931	2.5879e-05	UP	Fibroblast growth factor 9;
NVE982	1.80573	0.000697129	UP	#N/A
NVE24313	1.80431	0.037086	UP	Gamma-aminobutyric acid receptor subunit beta-like;
NVE19941	1.79984	0.0111755	UP	Regulating synaptic membrane exocytosis protein 2;
NVE17753	1.79844	2.75009e-09	UP	#N/A
NVE12049	1.79625	8.76473e-07	UP	Arf-GAP with coiled-coil, ANK repeat and PH domain-containing protein 2;
NVE20128	1.79235	4.9962e-06	UP	Chymotrypsin-like protease CTRL-1;
NVE19071	1.79044	0.0273852	UP	D site-binding protein;
NVE13601	1.78877	0.0119023	UP	Pinopsin;
NVE10578	1.78853	0.000377528	UP	#N/A
NVE4025	1.78842	8.93833e-05	UP	Serine/threonine-protein kinase Nek2;
NVE1461	1.78334	2.72409e-08	UP	Uncharacterized protein C9orf172;
NVE16393	1.78175	0.00106701	UP	Condensin complex subunit 3;
NVE9200	1.7791	0.000125622	UP	Rhodopsin, GQ-coupled;
NVE22133	1.77853	1.34408e-09	UP	#N/A
NVE16590	1.77529	0.0400855	UP	Ficolin-2;
NVE23165	1.77263	6.43537e-12	UPSTRINGENT	Synaptotagmin-16;
NVE1415	1.77223	4.01685e-10	UP	#N/A
NVE8806	1.77097	5.38762e-05	UP	NADP-dependent malic enzyme, mitochondrial;
NVE4425	1.77045	0.0427362	UP	Coiled-coil domain-containing protein 73;
NVE2632	1.7668	2.39963e-11	UPSTRINGENT	Tubulin polyglutamylase TTLL4;
NVE4481	1.76653	1.42845e-07	UP	Voltage-dependent L-type calcium channel subunit beta-4;
NVE11083	1.76622	4.22448e-10	UP	Ceramide glucosyltransferase;
NVE19516	1.75897	0.00926572	UP	Kinetochore-associated protein 1;
NVE5445	1.75713	0.000272093	UP	Fibroblast growth factor receptor 1-A;
NVE23857	1.75609	5.48691e-13	UPSTRINGENT	#N/A
NVE9053	1.75552	6.45354e-10	UP	#N/A
NVE8662	1.75477	5.79416e-05	UP	Sodium-dependent dopamine transporter;
NVE15853	1.7544	0.0276341	UP	Protein-lysine methyltransferase METTL21D;
NVE411	1.75426	0.0134422	UP	Zinc finger protein 92 homolog;
NVE11316	1.75278	5.64095e-13	UPSTRINGENT	#N/A
NVE11291	1.75233	0.0273289	UP	Extracellular calcium-sensing receptor;
NVE8062	1.75196	0.0418568	UP	Orexin receptor type 2;
NVE5481	1.74963	0.000197754	UP	Coiled-coil domain-containing protein 158;
NVE14284	1.74916	0.0012904	UP	Flap endonuclease GEN homolog 1;
NVE1336	1.74588	0.00106645	UP	#N/A
NVE14984	1.7456	1.14963e-12	UPSTRINGENT	Endothelin-converting enzyme 1;
NVE15837	1.74431	0.000133275	UP	#N/A
NVE15240	1.7441	1.09693e-05	UP	Collagen alpha-1(II) chain;
NVE3916	1.73938	0.0133208	UP	Centromere protein S;
NVE4686	1.73932	0.00769101	UP	#N/A
NVE1250	1.73894	0.0287667	UP	#N/A
NVE11315	1.73651	3.13023e-07	UP	#N/A
NVE25206	1.73546	0.0212929	UP	#N/A
NVE6048	1.73545	0.00012672	UP	Beta-2 adrenergic receptor;
NVE3895	1.73497	6.1028e-07	UP	#N/A
NVE25262	1.72948	1.24265e-07	UP	#N/A
NVE23012	1.72903	0.00275729	UP	Putative RNA-binding protein EEED8.10;
NVE11024	1.72898	6.10406e-05	UP	#N/A
NVE9909	1.72898	5.63765e-07	UP	Sodium/glucose cotransporter 1;
NVE2023	1.7275	9.48339e-10	UP	#N/A
NVE12040	1.72686	0.00225161	UP	#N/A
NVE9729	1.72655	0.0216085	UP	Melatonin receptor type 1B-B;
NVE25246	1.71942	2.53629e-06	UP	Xanthine dehydrogenase/oxidase;
NVE11819	1.71512	0.010542	UP	Extracellular calcium-sensing receptor;
NVE5482	1.71226	0.000750253	UP	#N/A
NVE17038	1.70981	0.00180145	UP	RING finger protein 17;
NVE8663	1.7075	5.73771e-07	UP	Sodium-dependent serotonin transporter;
NVE18270	1.70532	0.0214836	UP	Coagulation factor V;
NVE9537	1.70292	0.000876342	UP	DNA (cytosine-5)-methyltransferase PliMCI;
NVE23859	1.70183	0.000122589	UP	#N/A
NVE6058	1.70029	0.00120075	UP	Fanconi anemia group D2 protein;
NVE9075	1.69982	0.0307328	UP	#N/A
NVE20898	1.69851	0.000107769	UP	Homeobox protein HMX3;
NVE9665	1.69614	0.0047067	UP	#N/A
NVE4061	1.69432	0.0161064	UP	#N/A
NVE8829	1.69362	0.0351659	UP	Ribonuclease P protein subunit p40;
NVE1611	1.6916	0.00317819	UP	Neuropeptide FF receptor 2;
NVE8752	1.69057	1.97973e-06	UP	#N/A
NVE22681	1.68698	0.00692884	UP	DnaJ homolog subfamily B member 1;
NVE20952	1.68318	6.54739e-07	UP	Acetylgalactosaminyl-O-glycosyl-glycoprotein beta-1,3-N-acetylglucosaminyltransferase;
NVE23685	1.68246	0.00256785	UP	#N/A
NVE19734	1.68184	1.40754e-05	UP	N-acetylated-alpha-linked acidic dipeptidase 2;
NVE21263	1.68022	3.83842e-08	UP	Deoxyguanosine kinase;
NVE1088	1.67443	1.20227e-13	UPSTRINGENT	Transient receptor potential cation channel subfamily V member 5;
NVE12490	1.6738	0.00216516	UP	#N/A
NVE5682	1.6721	0.00142413	UP	#N/A
NVE1109	1.67103	2.16476e-11	UP	Probable fatty acid methyltransferase;
NVE10639	1.66758	0.0135506	UP	#N/A
NVE12496	1.66406	0.0125386	UP	#N/A
NVE225	1.664	1.78708e-11	UP	UDP-glucose 4-epimerase
NVE23188	1.66333	9.98078e-12	UP	Synaptotagmin-7;
NVE14526	1.66325	1.0721e-10	UP	Protein singed;
NVE12244	1.66322	0.0366722	UP	#N/A
NVE1307	1.66283	4.35574e-07	UP	Synaptotagmin-14;
NVE2559	1.65931	4.12763e-05	UP	#N/A
NVE13926	1.65873	0.000624638	UP	Radial spoke head 1 homolog;
NVE20469	1.65686	0.0139532	UP	#N/A
NVE5893	1.65649	0.0053951	UP	Protein CAJ1;
NVE18625	1.65544	0.00415496	UP	Retinoic acid receptor RXR-gamma-A;
NVE23640	1.65458	8.80014e-06	UP	Enteropeptidase;
NVE9176	1.65272	2.01508e-05	UP	#N/A
NVE4667	1.6508	8.71105e-10	UP	Voltage-dependent N-type calcium channel subunit alpha-1B;
NVE15426	1.65052	6.42741e-06	UP	#N/A
NVE1414	1.65026	5.10196e-07	UP	Serine/threonine-protein kinase BRSK2;
NVE25977	1.6499	8.28871e-05	UP	#N/A
NVE20500	1.64922	5.19381e-06	UP	Neuromedin-K receptor;
NVE19819	1.64853	5.80984e-08	UP	Centrosomal protein of 128 kDa;
NVE16848	1.64822	0.043308	UP	Potassium channel subfamily K member 9;
NVE23355	1.64746	0.000216282	UP	Uncharacterized protein RT0683;
NVE22141	1.64209	0.000918981	UP	#N/A
NVE11455	1.64023	0.0489354	UP	#N/A
NVE21710	1.63998	0.0411004	UP	Serine beta-lactamase-like protein LACTB, mitochondrial;
NVE18482	1.63981	4.5e-06	UP	Relaxin receptor 1;
NVE15256	1.63965	0.0144428	UP	Erythrocyte band 7 integral membrane protein;
NVE3605	1.6371	0.00144217	UP	#N/A
NVE814	1.63544	2.63899e-06	UP	#N/A
NVE4743	1.63402	0.00835171	UP	Bcl-2-related ovarian killer protein;
NVE20796	1.6336	0.000849425	UP	Peptidyl-prolyl cis-trans isomerase H;
NVE22437	1.63279	0.0371177	UP	Beta-1 adrenergic receptor;
NVE5700	1.63043	7.86904e-07	UP	Sodium/potassium-transporting ATPase subunit alpha-2;
NVE6108	1.62957	0.00390097	UP	#N/A
NVE6663	1.62939	0.0250404	UP	Protein mab-21-like 1;
NVE17547	1.62921	0.0172872	UP	Sodium/potassium-transporting ATPase subunit alpha-2;
NVE24238	1.62699	0.0012693	UP	UPF0609 protein C4orf27;
NVE25763	1.62658	1.46335e-09	UP	Rhotekin-2;
NVE20926	1.6263	0.0001977	UP	Rho GTPase-activating protein 19;
NVE261	1.62521	4.86225e-06	UP	Septin-9;
NVE17690	1.62374	8.31311e-10	UP	Cyclin-dependent kinase 14;
NVE23272	1.62309	4.85919e-05	UP	Aquaporin AQPAe.a;
NVE17821	1.62287	7.73943e-07	UP	Glycine receptor subunit alpha-3;
NVE11317	1.6208	6.63393e-08	UP	#N/A
NVE573	1.61808	2.27553e-06	UP	Nitric oxide synthase, brain;
NVE5959	1.61271	0.0119566	UP	Progestin and adipoQ receptor family member 6;
NVE7349	1.61132	4.11782e-08	UP	Sodium channel protein 60E;
NVE15726	1.61089	0.026987	UP	#N/A
NVE21287	1.60855	8.32992e-06	UP	Retinoic acid receptor RXR-gamma-A;
NVE13533	1.60844	0.00442015	UP	Monocarboxylate transporter 10;
NVE20458	1.60549	0.000376189	UP	WD repeat, SAM and U-box domain-containing protein 1;
NVE22461	1.60506	0.00071523	UP	#N/A
NVE25556	1.60074	7.70202e-05	UP	G2/mitotic-specific cyclin-B3;
NVE18247	1.59967	0.00683457	UP	PI-PLC X domain-containing protein 3;
NVE12053	1.59742	0.0119963	UP	Kinetochore protein Spc24;
NVE14855	1.59722	0.0178371	UP	Neurogenic locus notch homolog protein 1;
NVE15014	1.59625	0.0339847	UP	#N/A
NVE24801	1.594	0.00246926	UP	#N/A
NVE2532	1.5932	0.0270542	UP	Focal adhesion kinase 1;
NVE17093	1.59172	0.00516198	UP	Denticleless protein homolog B;
NVE15941	1.58869	0.0164858	UP	Exonuclease 1;
NVE7579	1.58639	0.0106174	UP	PHD and RING finger domain-containing protein 1
NVE14718	1.58562	4.9376e-10	UP	Inositol polyphosphate 5-phosphatase OCRL-1;
NVE16328	1.58555	7.0142e-07	UP	Fibroblast growth factor receptor 1;
NVE16899	1.58271	0.000578474	UP	Tetratricopeptide repeat protein 28;
NVE23140	1.58229	5.36184e-05	UP	Coiled-coil domain-containing protein 15;
NVE7379	1.58176	0.0113233	UP	Low-density lipoprotein receptor-related protein 2;
NVE18390	1.58107	0.000120941	UP	Fatty-acid amide hydrolase 2-A;
NVE5337	1.57917	1.66443e-06	UP	Enterin neuropeptides;
NVE13924	1.57783	0.00108402	UP	Radial spoke head 1 homolog;
NVE262	1.57415	3.40077e-05	UP	Septin-9;
NVE24612	1.57402	0.00609874	UP	Protein SYS1 homolog;
NVE18050	1.57374	6.69448e-08	UP	#N/A
NVE18083	1.57078	0.00308687	UP	#N/A
NVE22444	1.57008	2.66386e-06	UP	Pyruvate carboxylase, mitochondrial;
NVE17169	1.56945	3.19943e-05	UP	Sphingosine-1-phosphate phosphatase 2;
NVE23277	1.56878	3.38542e-06	UP	#N/A
NVE13804	1.5682	3.04442e-09	UP	Patched domain-containing protein 3;
NVE6700	1.56645	0.00180145	UP	Potassium voltage-gated channel subfamily A member 10;
NVE15935	1.56584	9.34914e-08	UP	Lamin-B receptor;
NVE1091	1.56421	0.00872081	UP	#N/A
NVE18468	1.56367	0.0289495	UP	#N/A
NVE22654	1.56317	1.05705e-06	UP	Voltage-dependent calcium channel subunit alpha-2/delta-2;
NVE6412	1.56283	8.95353e-09	UP	DEP domain-containing mTOR-interacting protein;
NVE1853	1.56242	0.00757784	UP	DNA polymerase theta
NVE3431	1.5624	0.00384765	UP	Sodium/potassium-transporting ATPase subunit alpha-1;
NVE24401	1.56099	9.58652e-07	UP	#N/A
NVE15765	1.5588	0.00855876	UP	Influenza virus NS1A-binding protein homolog;
NVE4935	1.55837	0.0285427	UP	Ras-like protein family member 11A;
NVE13467	1.55783	0.00586499	UP	#N/A
NVE15338	1.5578	6.00425e-12	UP	Receptor-type tyrosine-protein phosphatase F;
NVE7861	1.5556	0.0358744	UP	#N/A
NVE2539	1.55455	8.54476e-08	UP	Cofilin;
NVE10690	1.55406	0.0238394	UP	Mitotic checkpoint serine/threonine-protein kinase BUB1 beta;
NVE12623	1.55308	7.24486e-06	UP	#N/A
NVE14921	1.55204	0.000327472	UP	Dermatan-sulfate epimerase-like protein;
NVE22497	1.55187	0.0250149	UP	#N/A
NVE24492	1.55095	6.13843e-05	UP	#N/A
NVE3894	1.55009	4.6494e-12	UP	Synaptic vesicle membrane protein VAT-1 homolog;
NVE12753	1.5481	0.0439046	UP	Structure-specific endonuclease subunit SLX1 homolog
NVE20490	1.54647	8.12576e-05	UP	Melanopsin-A;
NVE23953	1.54592	2.30255e-11	UP	Polyamine oxidase;
NVE16182	1.54492	3.02976e-05	UP	Rab GDP dissociation inhibitor alpha;
NVE12889	1.54461	1.86911e-09	UP	Cyclin-dependent kinase 5 activator 1;
NVE134	1.54406	0.000960723	UP	Sorting nexin-16;
NVE2383	1.54382	1.63717e-05	UP	DNA mismatch repair protein Msh2;
NVE19633	1.54382	2.62168e-11	UP	Calcium/calmodulin-dependent protein kinase type II subunit delta;
NVE11268	1.54108	0.000147486	UP	#N/A
NVE18470	1.53773	3.89328e-06	UP	2'-5'-oligoadenylate synthase 1;
NVE1087	1.53619	3.57312e-06	UP	#N/A
NVE19940	1.53608	0.00907793	UP	#N/A
NVE12832	1.53447	3.74403e-05	UP	TWiK family of potassium channels protein 7;
NVE19212	1.53365	2.65946e-14	UP	Cytoskeleton-associated protein 5;
NVE14400	1.53304	4.49313e-05	UP	Probable cytochrome P450 4d21;
NVE24540	1.53206	1.07099e-10	UP	#N/A
NVE14471	1.5309	5.40759e-05	UP	One cut domain family member 3;
NVE2557	1.52965	1.27474e-06	UP	#N/A
NVE7471	1.52877	2.86256e-06	UP	Gamma-glutamyltranspeptidase;
NVE13384	1.52858	0.00242054	UP	#N/A
NVE25421	1.52805	0.045821	UP	Prothrombin;
NVE13495	1.52641	0.0366371	UP	Tethering factor for nuclear proteasome sts1;
NVE2823	1.52597	1.21909e-13	UP	Sorting nexin-25;
NVE9843	1.52597	3.74403e-05	UP	Sulfite oxidase;
NVE8669	1.52364	1.229e-07	UP	T-complex protein 1 subunit beta;
NVE22725	1.52272	1.36232e-10	UP	Oxysterol-binding protein 2;
NVE1425	1.52251	0.00213511	UP	#N/A
NVE15888	1.52139	0.00142296	UP	#N/A
NVE15045	1.51866	0.00645933	UP	TBC1 domain family member 10A;
NVE4690	1.51752	0.0409218	UP	General transcription factor 3C polypeptide 5;
NVE2519	1.51722	0.00173193	UP	Lymphokine-activated killer T-cell-originated protein kinase;
NVE3327	1.51658	0.0122151	UP	N-lysine methyltransferase SETD6;
NVE11988	1.51549	1.34868e-11	UP	Transmembrane protease serine 6;
NVE16570	1.51326	0.000721287	UP	Cytosolic 5'-nucleotidase 1A;
NVE25247	1.51308	0.00381181	UP	#N/A
NVE11456	1.51228	1.64586e-09	UP	Transcription initiation protein SPT3 homolog;
NVE1438	1.51187	0.0266523	UP	#N/A
NVE19818	1.50881	1.7608e-09	UP	Centrosomal protein of 128 kDa;
NVE3950	1.50591	0.00317231	UP	Amiloride-sensitive sodium channel subunit beta-2;
NVE10900	1.50538	0.00165273	UP	#N/A
NVE1724	1.50511	0.0420955	UP	Glycine N-acyltransferase
NVE371	1.50443	0.0227752	UP	#N/A
NVE4136	1.50337	0.0249866	UP	Protein unc-93 homolog A;
NVE4701	1.501	0.0151328	UP	F-box/WD repeat-containing protein 5;
NVE14275	1.50094	2.76037e-07	UP	Prostaglandin F synthase;
NVE23356	1.49836	0.000777908	UP	#N/A
NVE2085	1.49755	0.000210439	UP	#N/A
NVE7055	1.4971	1.56989e-07	UP	Potassium voltage-gated channel subfamily A member 10;
NVE18095	1.49679	0.011984	UP	E3 ubiquitin-protein ligase MARCH11;
NVE22505	1.49335	0.0333756	UP	#N/A
NVE13696	1.49334	0.00130952	UP	Monocarboxylate transporter 10;
NVE24539	1.49204	1.2004e-07	UP	#N/A
NVE16155	1.4904	0.0157771	UP	#N/A
NVE60	1.48998	1.04591e-09	UP	Anoctamin-7;
NVE18611	1.4897	0.00303638	UP	Serine/threonine-protein kinase Chk1;
NVE8009	1.48789	1.39645e-07	UP	Bone morphogenetic protein 1;
NVE8674	1.48655	0.0382722	UP	Substance-K receptor;
NVE14930	1.48468	1.24065e-15	UP	Tyrosine-protein phosphatase non-receptor type 4;
NVE21605	1.48454	0.00343969	UP	#N/A
NVE1161	1.48423	0.000166222	UP	WD repeat-containing protein on Y chromosome
NVE10270	1.48418	0.0122302	UP	Centrosomal protein of 95 kDa;
NVE65	1.48301	1.87836e-12	UP	Pseudopodium-enriched atypical kinase 1;
NVE3860	1.47889	5.93045e-07	UP	Fatty acid 2-hydroxylase;
NVE11960	1.47671	0.0264351	UP	DNA repair protein XRCC3;
NVE3454	1.47661	0.0449053	UP	#N/A
NVE14728	1.47577	6.78173e-10	UP	DC-STAMP domain-containing protein 2;
NVE15666	1.47264	0.00089353	UP	#N/A
NVE4930	1.47051	0.0157314	UP	#N/A
NVE18494	1.47047	3.46548e-07	UP	Aromatic-L-amino-acid decarboxylase;
NVE20095	1.46823	4.97953e-07	UP	Rho GTPase-activating protein 100F;
NVE24472	1.46457	3.21783e-05	UP	#N/A
NVE4246	1.46376	0.00205264	UP	Telomere-associated protein RIF1;
NVE24786	1.46263	7.91362e-05	UP	Serine/threonine-protein kinase Nek9;
NVE17413	1.46192	7.08864e-12	UP	Very low-density lipoprotein receptor;
NVE25467	1.46075	0.0017362	UP	Thymidine kinase, cytosolic;
NVE22750	1.46034	0.00391648	UP	ABC transporter G family member 22;
NVE5414	1.45991	0.000129548	UP	Progesterone-induced-blocking factor 1;
NVE18775	1.45983	0.00131969	UP	#N/A
NVE14447	1.45943	0.0232208	UP	BTB/POZ domain-containing protein KCTD21;
NVE9105	1.45922	5.03249e-07	UP	Neurotrypsin;
NVE13418	1.45899	0.00115679	UP	TBC1 domain family member 10A;
NVE24987	1.45875	2.24399e-06	UP	#N/A
NVE2785	1.45817	0.0389097	UP	#N/A
NVE3917	1.45724	1.73405e-06	UP	Centromere protein T;
NVE7958	1.456	0.000487615	UP	#N/A
NVE15193	1.45434	4.11782e-08	UP	#N/A
NVE8311	1.45352	0.000198846	UP	Histone-lysine N-methyltransferase PRDM9;
NVE14964	1.45309	0.0147783	UP	F-box/LRR-repeat protein 4;
NVE15620	1.45286	0.000863913	UP	Beta-4C adrenergic receptor;
NVE16394	1.45159	0.00041552	UP	Condensin complex subunit 3;
NVE1314	1.44906	0.000487194	UP	#N/A
NVE8200	1.44857	9.39932e-05	UP	#N/A
NVE19083	1.44685	0.00202361	UP	Schlafen-like protein 1;
NVE4665	1.44656	1.26434e-05	UP	Voltage-dependent N-type calcium channel subunit alpha-1B;
NVE21100	1.44591	0.0105824	UP	U11/U12 small nuclear ribonucleoprotein 35 kDa protein;
NVE7224	1.4449	2.35118e-07	UP	Serine/threonine-protein kinase Nek9;
NVE25913	1.43898	0.000476899	UP	Synaptotagmin-C;
NVE19496	1.43666	0.040049	UP	Probable 28S rRNA (cytosine-C(5))-methyltransferase;
NVE13151	1.43646	4.31191e-06	UP	Thioredoxin;
NVE4205	1.43597	5.40759e-05	UP	Uncharacterized protein PYUK71.03c;
NVE11022	1.43241	2.20015e-08	UP	Kinesin-like protein KIF16B;
NVE2490	1.43234	0.000625091	UP	Uncharacterized protein C1739.01;
NVE3444	1.43125	0.000609452	UP	Required for meiotic nuclear division protein 1 homolog;
NVE13963	1.42995	4.78208e-08	UP	Nanos homolog 1;
NVE2474	1.42792	0.0159314	UP	Glycine receptor subunit alpha-3;
NVE23449	1.42758	0.0255526	UP	Polycomb protein Scm;
NVE7812	1.42683	0.0113345	UP	Leucine-rich repeat and coiled-coil domain-containing protein 1;
NVE23823	1.4266	0.0330619	UP	Neuropeptide FF receptor 2;
NVE5749	1.4254	1.28919e-05	UP	#N/A
NVE7255	1.42396	6.21124e-13	UP	Rho guanine nucleotide exchange factor 7;
NVE944	1.42173	0.00176607	UP	#N/A
NVE11842	1.42139	0.00385503	UP	Mitotic spindle assembly checkpoint protein MAD2A;
NVE22412	1.42009	7.20003e-09	UP	BTB/POZ domain-containing protein KCTD3;
NVE25503	1.41971	0.0409121	UP	#N/A
NVE13976	1.41948	5.00611e-08	UP	Sodium leak channel non-selective protein;
NVE12378	1.41775	3.44068e-05	UP	E3 ubiquitin-protein ligase TRIM71;
NVE12763	1.41702	0.00819144	UP	MAP/microtubule affinity-regulating kinase 3;
NVE5274	1.41694	1.09284e-05	UP	Gamma-1-syntrophin;
NVE2984	1.41512	0.000683802	UP	#N/A
NVE9197	1.41495	0.0348119	UP	CUE domain-containing protein 2;
NVE423	1.41411	0.0230408	UP	#N/A
NVE5888	1.41299	0.0199627	UP	N-acetyllactosaminide beta-1,3-N-acetylglucosaminyltransferase 3;
NVE13075	1.41118	1.57459e-05	UP	Major facilitator superfamily domain-containing protein 4;
NVE6105	1.41004	0.00540513	UP	#N/A
NVE22464	1.40988	0.000703752	UP	Peroxisome assembly factor 2;
NVE7219	1.40618	0.00224897	UP	Acyl-CoA-binding domain-containing protein 4;
NVE13695	1.40469	0.0318002	UP	Monocarboxylate transporter 10;
NVE16775	1.40411	0.00045459	UP	#N/A
NVE9950	1.40366	4.78527e-09	UP	#N/A
NVE24884	1.40327	9.57794e-07	UP	#N/A
NVE9767	1.40326	5.4776e-05	UP	G2/mitotic-specific cyclin-B;
NVE17855	1.40326	3.02495e-07	UP	Wee1-like protein kinase;
NVE8818	1.40212	1.92567e-05	UP	Thymidine kinase 2, mitochondrial;
NVE11218	1.40065	6.5007e-13	UP	#N/A
NVE3735	1.40041	3.1443e-07	UP	Potassium voltage-gated channel subfamily A member 2;
NVE24202	1.39957	4.58012e-09	UP	Tubulin alpha-1 chain;
NVE4601	1.39955	0.000101195	UP	Orcokinin peptides type B;
NVE6378	1.39878	0.000983168	UP	DNA repair protein RAD51 homolog 3;
NVE15430	1.39852	2.99763e-08	UP	Small G protein signaling modulator 2;
NVE5440	1.39788	0.00011364	UP	#N/A
NVE12898	1.3978	0.00380163	UP	Cell division control protein 6 homolog;
NVE21428	1.39642	7.7675e-08	UP	Peptidyl-glycine alpha-amidating monooxygenase B;
NVE3630	1.39623	2.71147e-08	UP	ETS translocation variant 1;
NVE8018	1.39528	0.00616654	UP	Acidic repeat-containing protein;
NVE16279	1.39519	4.50323e-05	UP	Collagen-like protein 2;
NVE19082	1.39371	8.34613e-11	UP	Receptor-type tyrosine-protein phosphatase-like N;
NVE8310	1.39369	0.00262578	UP	Guanylate-binding protein 6;
NVE17159	1.39341	3.0528e-06	UP	#N/A
NVE21785	1.39326	0.00332388	UP	Nuclear pore complex protein Nup54;
NVE5750	1.39296	6.17258e-05	UP	#N/A
NVE16245	1.39195	0.010864	UP	#N/A
NVE1292	1.39175	2.12018e-05	UP	Activated CDC42 kinase 1;
NVE7677	1.38979	5.39252e-05	UP	#N/A
NVE7106	1.38911	0.000633294	UP	Doublesex- and mab-3-related transcription factor A2;
NVE18135	1.38778	0.0139541	UP	#N/A
NVE24938	1.38382	0.0043578	UP	Nuclear pore complex protein Nup54;
NVE24236	1.38332	0.0272486	UP	Centromere protein O;
NVE11975	1.38315	0.0412498	UP	#N/A
NVE6147	1.38155	0.0450676	UP	#N/A
NVE16540	1.37913	1.22628e-06	UP	Kelch-like protein 20;
NVE3755	1.37771	0.0016139	UP	#N/A
NVE25644	1.37739	0.00551033	UP	tRNA dimethylallyltransferase, mitochondrial;
NVE18180	1.37694	0.00627415	UP	#N/A
NVE12855	1.37376	0.000100486	UP	Beta-2 adrenergic receptor;
NVE5862	1.37349	0.0146138	UP	Chromatin assembly factor 1 subunit B;
NVE17858	1.37306	0.000431005	UP	#N/A
NVE11719	1.37087	0.000164503	UP	UPF0609 protein C4orf27;
NVE17035	1.37057	0.0348987	UP	Septin-9;
NVE11067	1.37043	1.15411e-06	UP	#N/A
NVE9458	1.36872	0.014681	UP	Extended synaptotagmin-2;
NVE14226	1.36855	0.000120941	UP	Ephrin-B2;
NVE20177	1.36761	0.00244984	UP	Protein sidekick-1
NVE8472	1.36756	4.11462e-07	UP	Venom prothrombin activator oscutarin-C non-catalytic subunit;
NVE10328	1.3666	3.54774e-08	UP	Carbonic anhydrase;
NVE16444	1.36596	0.0475869	UP	Fibronectin type 3 and ankyrin repeat domains 1 protein;
NVE3562	1.36502	0.0314315	UP	Acetylcholinesterase;
NVE11567	1.36482	0.0124238	UP	Resact receptor;
NVE19716	1.36403	0.0313194	UP	#N/A
NVE7890	1.36276	4.64331e-09	UP	Low-density lipoprotein receptor-related protein 4;
NVE17598	1.3613	0.00525841	UP	Uncharacterized protein y4fB;
NVE13501	1.36086	2.27978e-09	UP	Dual specificity tyrosine-phosphorylation-regulated kinase 1A;
NVE14793	1.36044	0.0231955	UP	Mitochondrial calcium uniporter regulator 1;
NVE8826	1.36001	0.000168176	UP	SUMO-activating enzyme subunit 2;
NVE3896	1.35788	0.0247378	UP	#N/A
NVE9959	1.356	2.68257e-05	UP	Centromere protein F;
NVE23260	1.35559	0.000384519	UP	Kinesin-like protein KIF16B;
NVE3241	1.35492	1.24509e-06	UP	#N/A
NVE15436	1.35471	0.000185726	UP	Lipopolysaccharide cholinephosphotransferase LicD;
NVE936	1.35415	0.000784543	UP	KATNB1-like protein 1;
NVE7848	1.35327	7.37678e-05	UP	Disks large-associated protein 5;
NVE23528	1.35207	0.000795106	UP	#N/A
NVE8768	1.35189	0.0181651	UP	DNA replication complex GINS protein PSF3;
NVE24388	1.34908	0.000757675	UP	#N/A
NVE1240	1.34814	0.00107852	UP	E3 ubiquitin-protein ligase RFWD3;
NVE10824	1.34811	0.0131997	UP	#N/A
NVE19021	1.34788	0.0301488	UP	N-acetylglucosaminyl-phosphatidylinositol biosynthetic protein;
NVE6460	1.34767	0.00120754	UP	Protein C9orf72;
NVE24522	1.34729	0.0056172	UP	Protein ABHD4
NVE21779	1.34702	0.00208355	UP	Inositol polyphosphate 5-phosphatase OCRL-1;
NVE6433	1.34671	0.00655168	UP	Fukutin;
NVE22288	1.34617	0.000240791	UP	Protein arginine N-methyltransferase 5;
NVE26027	1.34451	0.00023516	UP	#N/A
NVE14933	1.3436	2.10796e-09	UP	Tubulin alpha-1C chain;
NVE22729	1.34349	0.0326929	UP	#N/A
NVE22028	1.34299	3.34619e-08	UP	Plasma membrane calcium-transporting ATPase 3;
NVE16138	1.3396	0.00010241	UP	#N/A
NVE18304	1.33893	0.00567606	UP	Retinol dehydrogenase 8;
NVE474	1.33888	0.0400857	UP	E3 ubiquitin-protein ligase RAD18;
NVE2875	1.3387	1.50192e-05	UP	#N/A
NVE23564	1.33804	0.00869982	UP	#N/A
NVE25008	1.33771	0.000188157	UP	Epididymal secretory protein E1;
NVE3846	1.337	0.0011064	UP	Probable G-protein coupled receptor No18;
NVE436	1.33691	0.00952711	UP	#N/A
NVE4636	1.33574	0.00776819	UP	CAD protein;
NVE9659	1.33436	0.0226356	UP	#N/A
NVE19698	1.33324	0.00097478	UP	#N/A
NVE5275	1.33205	0.00767748	UP	Gamma-2-syntrophin;
NVE14985	1.33192	0.00390188	UP	Membrane metallo-endopeptidase-like 1;
NVE21547	1.33057	0.0299748	UP	Neuronal acetylcholine receptor subunit alpha-7;
NVE17668	1.32955	0.00191652	UP	Kinetochore protein Spc25;
NVE11587	1.32918	0.0282349	UP	#N/A
NVE24626	1.32843	0.042267	UP	Golgi-associated plant pathogenesis-related protein 1;
NVE7740	1.32788	1.78413e-06	UP	Protein ECT2;
NVE24543	1.32661	0.000157293	UP	Phospholipase A2;
NVE1401	1.3258	0.0107257	UP	Syntaxin-18;
NVE12412	1.32527	0.0198247	UP	GPI mannosyltransferase 1;
NVE11450	1.32526	0.0382722	UP	Nucleoporin Nup43;
NVE16099	1.32519	0.000113029	UP	Lipopolysaccharide cholinephosphotransferase LicD;
NVE6435	1.32495	0.00474654	UP	#N/A
NVE8397	1.32402	5.77679e-05	UP	Glutamate receptor ionotropic, kainate 2;
NVE5058	1.32325	0.0157324	UP	#N/A
NVE20949	1.32262	0.0157601	UP	#N/A
NVE7650	1.32232	0.00316382	UP	Aurora kinase A-A;
NVE12903	1.32224	4.81437e-06	UP	Prolow-density lipoprotein receptor-related protein 1;
NVE8332	1.3183	9.46512e-10	UP	Calmodulin;
NVE22008	1.31808	1.46638e-06	UP	Potassium voltage-gated channel subfamily H member 6;
NVE17403	1.31796	0.00894396	UP	#N/A
NVE8899	1.31781	0.0257959	UP	Protein btn-1;
NVE3612	1.31612	0.0176659	UP	Receptor-type tyrosine-protein phosphatase F;
NVE20985	1.31523	2.26866e-08	UP	Cytoplasmic polyadenylation element-binding protein 2;
NVE1055	1.31367	0.0184283	UP	Glyoxylate reductase/hydroxypyruvate reductase;
NVE16343	1.31294	0.0082098	UP	Kinesin-like protein KIF18A;
NVE716	1.31291	3.70891e-05	UP	Lethal(3)malignant brain tumor-like protein 3;
NVE9226	1.31185	3.70412e-05	UP	Lipid phosphate phosphatase delta;
NVE21145	1.31122	8.29502e-05	UP	Tubulin-specific chaperone A;
NVE9571	1.31082	2.35575e-12	UP	Septin-7;
NVE13598	1.31058	7.36909e-08	UP	#N/A
NVE25942	1.30893	4.75256e-06	UP	Paladin;
NVE9392	1.30788	1.02922e-05	UP	Calmodulin-regulated spectrin-associated protein 1;
NVE25572	1.3078	0.00064311	UP	Peroxisomal biogenesis factor 19;
NVE13362	1.30634	0.00257145	UP	Sister chromatid cohesion protein DCC1;
NVE7111	1.30457	0.000907752	UP	#N/A
NVE18090	1.30418	0.0154009	UP	Nucleolar and spindle-associated protein 1;
NVE14154	1.30367	0.000438374	UP	Kinase suppressor of Ras 2;
NVE3187	1.30326	0.00362452	UP	G2/mitotic-specific cyclin-A;
NVE12380	1.30325	1.19187e-07	UP	Collagen-like protein 7;
NVE2394	1.30324	0.000316755	UP	Trifunctional purine biosynthetic protein adenosine-3;
NVE22212	1.30056	0.0424752	UP	L-gulonolactone oxidase;
NVE16233	1.30018	0.00595052	UP	Mitochondrial genome maintenance protein MGM101;
NVE9539	1.2978	0.0457955	UP	Uncharacterized protein C1orf112;
NVE9304	1.29767	0.0292217	UP	Structural maintenance of chromosomes protein 5;
NVE25958	1.29737	0.0195742	UP	Substance-K receptor;
NVE22127	1.29477	0.0113953	UP	#N/A
NVE9411	1.29439	0.00514612	UP	Chromatin accessibility complex protein 1;
NVE14922	1.29435	0.000589967	UP	Peptide-N(4)-(N-acetyl-beta-glucosaminyl)asparagine amidase;
NVE22529	1.29429	0.00196553	UP	Axin interactor, dorsalization-associated protein;
NVE6355	1.29292	0.000417635	UP	Collagen alpha-1(XIV) chain;
NVE8453	1.29228	0.00130374	UP	Coiled-coil domain-containing protein 150;
NVE7373	1.2918	9.21812e-05	UP	Potassium channel subfamily K member 1;
NVE15192	1.29166	3.2995e-07	UP	Leucine-rich repeat serine/threonine-protein kinase 1
NVE9693	1.29091	0.000120537	UP	Protein jagged-1b;
NVE23138	1.29081	0.00553646	UP	Polycystic kidney disease protein 1-like 2;
NVE12521	1.29051	0.000307755	UP	#N/A
NVE8120	1.28961	0.0484824	UP	Vegetative incompatibility protein HET-E-1;
NVE5463	1.28701	5.96401e-07	UP	CWF19-like protein 2;
NVE12912	1.28678	6.9195e-08	UP	Collagen alpha-1(XXIV) chain;
NVE15905	1.28614	0.000311379	UP	#N/A
NVE18599	1.28575	0.0324656	UP	#N/A
NVE16799	1.28563	0.00454009	UP	#N/A
NVE4498	1.2846	0.00963774	UP	Ribonuclease ZC3H12A;
NVE25266	1.28379	8.82676e-09	UP	Protein btn-1;
NVE10191	1.28161	0.0236721	UP	#N/A
NVE25316	1.28132	8.20935e-10	UP	Zinc finger SWIM domain-containing protein 5;
NVE15522	1.28114	0.0106166	UP	DNA repair protein RAD51 homolog 4;
NVE8705	1.27937	4.09676e-06	UP	Kinesin-1;
NVE13039	1.27872	5.77243e-06	UP	Synaptotagmin-12;
NVE5471	1.27859	2.44791e-07	UP	Brain-specific homeobox/POU domain protein 3 (NvPOU4)
NVE16657	1.27832	1.14186e-05	UP	Mothers against decapentaplegic homolog 4;
NVE20352	1.27751	3.27276e-05	UP	E3 ubiquitin-protein ligase MYLIP;
NVE6918	1.27627	0.0422775	UP	#N/A
NVE3956	1.27565	0.0157941	UP	#N/A
NVE4229	1.27548	0.00508125	UP	3-oxoacyl-[acyl-carrier-protein] synthase, mitochondrial;
NVE24514	1.2748	0.00148815	UP	Neurochondrin;
NVE12688	1.27361	0.00168643	UP	Kinesin-like protein KIF23;
NVE8044	1.27263	0.0302869	UP	#N/A
NVE8178	1.27229	0.000314699	UP	Ribonucleoside-diphosphate reductase large subunit;
NVE11270	1.27221	1.77401e-05	UP	Formin-2;
NVE25187	1.27193	0.000270613	UP	#N/A
NVE14931	1.27064	0.0100286	UP	F-box only protein 36;
NVE25101	1.27044	0.0323715	UP	DNA polymerase epsilon subunit 2;
NVE18223	1.27018	0.00185366	UP	Ras-related and estrogen-regulated growth inhibitor;
NVE7842	1.26977	0.00311195	UP	Protein ECT2;
NVE22769	1.26846	8.67299e-05	UP	Filamin-A;
NVE2982	1.26483	0.00342578	UP	N-acetyltransferase ESCO2;
NVE12890	1.26442	0.000127112	UP	Multiple myeloma tumor-associated protein 2 homolog;
NVE5020	1.26396	0.00344233	UP	#N/A
NVE14669	1.26391	0.0496536	UP	#N/A
NVE17618	1.26304	0.013257	UP	Pancreas transcription factor 1 subunit alpha;
NVE14067	1.26271	0.0038558	UP	#N/A
NVE6758	1.26259	2.89939e-05	UP	Protein APCDD1;
NVE21426	1.26238	0.00283778	UP	#N/A
NVE4258	1.26231	1.9603e-05	UP	Ubiquitin-like modifier-activating enzyme 5;
NVE10522	1.26224	0.00272197	UP	SCL-interrupting locus protein;
NVE13836	1.2616	1.7534e-07	UP	#N/A
NVE7730	1.26107	1.53615e-09	UP	Soma ferritin;
NVE20588	1.26044	0.0122302	UP	Protein FAM188A homolog;
NVE12658	1.25998	3.40077e-05	UP	#N/A
NVE4717	1.25975	0.00311195	UP	#N/A
NVE6563	1.25842	0.0195371	UP	#N/A
NVE22496	1.25782	0.00570791	UP	#N/A
NVE3914	1.25402	8.13881e-06	UP	Metastasis suppressor protein 1;
NVE14560	1.25291	0.000695472	UP	Lactadherin;
NVE21073	1.25246	0.0078505	UP	#N/A
NVE21436	1.24881	0.0322949	UP	CST complex subunit CTC1;
NVE18215	1.24828	0.0324959	UP	Synaptojanin-2-binding protein
NVE14671	1.24773	0.000177716	UP	Kinesin-like protein KIF20A;
NVE6221	1.24653	6.38145e-06	UP	Nucleoporin NDC1;
NVE11482	1.24634	4.01384e-07	UP	NADP-dependent malic enzyme;
NVE13775	1.24625	0.000187607	UP	#N/A
NVE10820	1.24559	0.000433598	UP	HAUS augmin-like complex subunit 4;
NVE11032	1.24544	0.000206845	UP	Lactadherin;
NVE24267	1.24513	0.00295386	UP	#N/A
NVE15239	1.24441	4.19042e-10	UP	Collagen alpha-1(XXVII) chain B;
NVE25189	1.24367	0.0026558	UP	Fukutin;
NVE13893	1.24364	0.000147843	UP	Target of EGR1 protein 1;
NVE20020	1.24277	0.0324266	UP	Poly(A)-specific ribonuclease PARN;
NVE20205	1.24277	0.000839554	UP	#N/A
NVE6333	1.24271	5.79465e-05	UP	Nuclear autoantigenic sperm protein;
NVE11860	1.24219	0.00151065	UP	Histone deacetylase 6;
NVE4728	1.24172	0.0263973	UP	#N/A
NVE4837	1.2415	0.000128756	UP	ERI1 exoribonuclease 2;
NVE18328	1.24122	0.0194595	UP	Alpha-(1,3)-fucosyltransferase 11;
NVE1280	1.23916	0.0367318	UP	#N/A
NVE11055	1.23844	0.00193717	UP	Probable RNA-binding protein orb2;
NVE18030	1.23825	0.0118477	UP	Non-homologous end-joining factor 1;
NVE16259	1.2378	0.00482097	UP	Borealin;
NVE17818	1.23711	0.00159361	UP	Cyclin-dependent kinase 1-B;
NVE6434	1.23673	0.000530263	UP	#N/A
NVE7913	1.23532	0.00653791	UP	#N/A
NVE18084	1.23522	0.00440624	UP	#N/A
NVE17030	1.23488	0.0314811	UP	#N/A
NVE25440	1.23367	0.0417459	UP	DNA topoisomerase 3-alpha;
NVE6413	1.23318	0.00179358	UP	1-acyl-sn-glycerol-3-phosphate acyltransferase epsilon;
NVE3082	1.23146	6.83859e-12	UP	Focal adhesion kinase 1;
NVE939	1.23127	0.000130938	UP	Multiple coagulation factor deficiency protein 2 homolog;
NVE11232	1.23094	0.0126301	UP	#N/A
NVE12433	1.22929	0.000240324	UP	Tankyrase-1;
NVE4135	1.22856	0.0390571	UP	Protein unc-93 homolog A;
NVE18296	1.22801	8.55314e-07	UP	Neural cell adhesion molecule 1;
NVE23790	1.22797	0.00218193	UP	#N/A
NVE8828	1.22718	0.0264772	UP	Centromere protein N;
NVE11287	1.22646	0.00085738	UP	#N/A
NVE19046	1.22641	0.00119936	UP	Rac GTPase-activating protein 1;
NVE18298	1.22511	0.00934575	UP	Heat shock 70 kDa protein 12A;
NVE6114	1.22248	0.000147239	UP	Histidine ammonia-lyase;
NVE2657	1.21928	0.00684701	UP	#N/A
NVE440	1.21717	0.00436959	UP	Whirlin;
NVE2951	1.21652	1.97483e-08	UP	Otoferlin;
NVE18115	1.21629	0.00233485	UP	Separin;
NVE8302	1.21567	0.0159174	UP	Deoxyuridine 5'-triphosphate nucleotidohydrolase;
NVE7733	1.21517	0.00135572	UP	Cyclic nucleotide-gated cation channel alpha-3;
NVE5999	1.21431	0.0130088	UP	Protein atonal homolog 8
NVE18546	1.21422	0.00161067	UP	Abnormal spindle-like microcephaly-associated protein homolog;
NVE2512	1.21416	0.000150124	UP	Potassium voltage-gated channel protein Shaw;
NVE11062	1.21372	0.014245	UP	Cell division cycle protein 20 homolog;
NVE18733	1.21163	0.00158937	UP	Basement membrane-specific heparan sulfate proteoglycan core protein;
NVE1263	1.21109	2.24795e-05	UP	Voltage-dependent calcium channel type A subunit alpha-1;
NVE8805	1.21102	0.0168055	UP	NADP-dependent malic enzyme;
NVE14666	1.21064	0.00384928	UP	#N/A
NVE20961	1.21044	1.97805e-05	UP	Myc proto-oncogene protein;
NVE21050	1.20997	0.0489179	UP	#N/A
NVE15951	1.20953	0.00136158	UP	L-asparaginase;
NVE5823	1.20866	0.00958852	UP	Cytoskeleton-associated protein 5;
NVE16102	1.2077	0.0442665	UP	SET domain-containing protein 9;
NVE17856	1.20654	8.42241e-08	UP	Very low-density lipoprotein receptor;
NVE22927	1.2035	0.0446465	UP	G2/mitotic-specific cyclin-A;
NVE21610	1.20316	0.000715102	UP	Protein eva-1 homolog C;
NVE15903	1.20311	0.00437486	UP	Leucine-rich repeat serine/threonine-protein kinase 1
NVE13183	1.20286	0.00431982	UP	G2 and S phase-expressed protein 1;
NVE10432	1.20134	0.000154483	UP	Histamine H2 receptor;
NVE443	1.20053	0.00674493	UP	Excitatory amino acid transporter 1;
NVE7593	1.20018	0.000133809	UP	Protein quaking;
NVE8561	1.20003	0.000420097	UP	Organic cation/carnitine transporter 4;
NVE67	1.19967	0.0495491	UP	AP-4 complex subunit epsilon;
NVE7777	1.19953	0.000147234	UP	#N/A
NVE3106	1.19747	0.039404	UP	#N/A
NVE9951	1.19669	0.000537463	UP	#N/A
NVE4666	1.19666	6.3573e-05	UP	Voltage-dependent P/Q-type calcium channel subunit alpha-1A;
NVE15813	1.19644	2.61703e-07	UP	Neuronal migration protein doublecortin;
NVE9660	1.19341	0.00526739	UP	Nuclear receptor-binding protein;
NVE11565	1.19319	0.00494131	UP	Resact receptor;
NVE11023	1.19258	3.09582e-05	UP	#N/A
NVE7199	1.19219	0.0440279	UP	#N/A
NVE2476	1.19195	6.12675e-05	UP	#N/A
NVE1293	1.19136	0.00226496	UP	D-glucuronyl C5-epimerase;
NVE12066	1.19135	0.040711	UP	#N/A
NVE16780	1.19119	2.65152e-06	UP	Protein unc-13 homolog C;
NVE1773	1.19119	0.000295904	UP	#N/A
NVE25571	1.19046	1.8521e-06	UP	Soma ferritin;
NVE20635	1.1897	0.0367826	UP	SPARC-related modular calcium-binding protein 1;
NVE2716	1.18919	0.00385918	UP	#N/A
NVE14670	1.18838	8.09187e-05	UP	#N/A
NVE20018	1.18795	9.44167e-05	UP	Protein sidekick-2
NVE21729	1.18733	0.00362607	UP	#N/A
NVE13939	1.18698	0.0134516	UP	Spindle assembly abnormal protein 6 homolog;
NVE21074	1.18638	0.00371284	UP	Hemicentin-1;
NVE2900	1.18589	0.0266342	UP	#N/A
NVE5871	1.18523	0.00600808	UP	Sodium-dependent multivitamin transporter;
NVE14857	1.18472	0.0266342	UP	WD repeat and HMG-box DNA-binding protein 1;
NVE21957	1.18452	0.0339111	UP	dCTP pyrophosphatase 1;
NVE23961	1.183	0.00503111	UP	Beta-1,3-galactosyltransferase 1;
NVE2610	1.18255	0.000477261	UP	Putative E3 ubiquitin-protein ligase UBR7;
NVE2310	1.18234	1.75765e-05	UP	Structural maintenance of chromosomes protein 6;
NVE22947	1.18226	0.0247531	UP	#N/A
NVE7485	1.17922	0.000800828	UP	Palmitoleoyl-protein carboxylesterase NOTUM
NVE18453	1.17857	0.000581631	UP	Claspin;
NVE12046	1.17856	0.0035463	UP	#N/A
NVE496	1.17814	0.00220954	UP	#N/A
NVE24262	1.17693	0.0178103	UP	Protein CIP2A;
NVE15613	1.17681	0.00230521	UP	Putative cytochrome P450 120;
NVE15002	1.17643	0.00147341	UP	Structural maintenance of chromosomes protein 5;
NVE24307	1.1762	6.78919e-06	UP	#N/A
NVE22724	1.17571	0.00131171	UP	#N/A
NVE9831	1.17563	0.0295263	UP	2-amino-3-carboxymuconate-6-semialdehyde decarboxylase;
NVE16530	1.17388	0.00144228	UP	#N/A
NVE10031	1.1736	1.93044e-07	UP	#N/A
NVE10651	1.17244	7.27658e-06	UP	Serine protease 23;
NVE21927	1.17182	0.00100432	UP	#N/A
NVE15952	1.17066	0.011984	UP	Amine oxidase [flavin-containing];
NVE18913	1.17009	8.08631e-06	UP	Protein lunapark;
NVE6277	1.16998	6.38352e-05	UP	Collagen alpha-4(VI) chain;
NVE23123	1.16888	0.000456924	UP	#N/A
NVE14155	1.16735	0.00103266	UP	Kinase suppressor of Ras 1;
NVE26187	1.16693	3.00415e-05	UP	S phase cyclin A-associated protein in the endoplasmic reticulum;
NVE16375	1.16497	0.0051671	UP	Metalloproteinase inhibitor 3;
NVE17156	1.1648	9.17602e-05	UP	Lysine-specific histone demethylase 1B;
NVE25203	1.16395	0.037447	UP	Potassium voltage-gated channel subfamily A member 1;
NVE21007	1.16356	0.00265752	UP	Condensin complex subunit 2;
NVE17812	1.16311	0.00032264	UP	#N/A
NVE11722	1.16182	0.00537739	UP	Cytoskeleton-associated protein 2-like;
NVE2712	1.16165	0.0483201	UP	Protein BTN1;
NVE1741	1.16113	0.00536138	UP	Chromatin assembly factor 1 subunit B;
NVE22062	1.16007	1.30185e-05	UP	Alpha-1D adrenergic receptor;
NVE15292	1.15935	0.0157941	UP	Nucleoporin seh1;
NVE14904	1.15908	0.00166856	UP	DNA topoisomerase 2-beta;
NVE5698	1.15856	6.09746e-07	UP	Multidrug resistance-associated protein 1;
NVE19341	1.15838	3.2995e-07	UP	Monocarboxylate transporter 10;
NVE270	1.15748	0.00378183	UP	Centrosomal protein of 95 kDa;
NVE20104	1.15741	0.000252457	UP	Kinesin-like protein KIF6;
NVE8401	1.15594	0.000198225	UP	Condensin-2 complex subunit D3;
NVE4095	1.15571	0.000580161	UP	Regulator of G-protein signaling 20;
NVE9242	1.15533	4.70493e-05	UP	Breast cancer type 2 susceptibility protein homolog;
NVE15226	1.15514	0.0359295	UP	#N/A
NVE20634	1.15231	0.0337521	UP	DNA helicase MCM9;
NVE5522	1.15226	0.018539	UP	#N/A
NVE1932	1.15209	0.000187607	UP	Zinc finger protein 665;
NVE10819	1.15141	0.000239674	UP	#N/A
NVE12914	1.15127	0.000145699	UP	Ubiquitin carboxyl-terminal hydrolase 37;
NVE1747	1.15063	0.00390157	UP	Kinetochore protein NDC80 homolog;
NVE6487	1.15004	0.0262473	UP	#N/A
NVE24418	1.14894	0.00431804	UP	Uncharacterized protein C7orf43;
NVE6941	1.14793	0.0177851	UP	Protein dispatched homolog 1;
NVE17277	1.14785	0.0312466	UP	Fanconi anemia group I protein homolog;
NVE306	1.1478	1.77873e-06	UP	E3 ubiquitin-protein ligase TRAF7;
NVE10713	1.14754	0.00112691	UP	Rhamnose-binding lectin;
NVE25666	1.1466	0.000375827	UP	#N/A
NVE23824	1.14657	0.0255856	UP	#N/A
NVE1650	1.14615	5.84611e-07	UP	#N/A
NVE21521	1.14609	9.6796e-05	UP	Polycomb protein eed-A;
NVE13532	1.14603	0.0340297	UP	Phosphatidylglycerophosphatase and protein-tyrosine phosphatase 1;
NVE8312	1.14487	0.000191846	UP	Zinc finger protein 26;
NVE17817	1.14447	0.00145358	UP	Cyclin-dependent kinase 1;
NVE18518	1.14435	0.00160528	UP	Death domain-associated protein 6;
NVE5254	1.14426	0.0067635	UP	BTB/POZ domain-containing protein KCTD21;
NVE25304	1.14376	0.0277093	UP	Migration and invasion-inhibitory protein;
NVE20919	1.14348	0.00150083	UP	Calmodulin;
NVE23257	1.14335	0.0102661	UP	Pyruvate carboxylase, mitochondrial;
NVE10155	1.14247	0.0317443	UP	#N/A
NVE1117	1.14168	0.00253069	UP	Kelch-like protein 20;
NVE6192	1.13928	0.0438151	UP	Protein DENND6A;
NVE16837	1.13899	6.24322e-06	UP	#N/A
NVE4712	1.13798	0.000415166	UP	Uncharacterized protein KIAA1958;
NVE21239	1.1366	0.0020329	UP	#N/A
NVE22413	1.1362	0.0249976	UP	BTB/POZ domain-containing protein KCTD3;
NVE16327	1.13614	0.028371	UP	Protein TEX261;
NVE24831	1.13471	0.0170083	UP	Omega-6 fatty acid desaturase, endoplasmic reticulum isozyme 1;
NVE7341	1.13365	0.0209773	UP	#N/A
NVE10105	1.13227	0.00375177	UP	Ras-related protein Rab-27A;
NVE266	1.13171	0.0034026	UP	Tropomyosin beta chain;
NVE13830	1.13139	0.000277955	UP	Serine-threonine kinase receptor-associated protein;
NVE7920	1.13117	3.88388e-05	UP	Protein MIS12 homolog;
NVE6142	1.13086	0.00708669	UP	Epoxide hydrolase 4;
NVE7213	1.13068	2.47488e-06	UP	RNA-binding protein Nova-1;
NVE17411	1.13058	0.00566108	UP	Ribosome biogenesis protein BRX1 homolog;
NVE19844	1.12971	0.00944189	UP	Protein ZGRF1;
NVE17686	1.12738	0.00207774	UP	POU domain protein CF1A;
NVE12932	1.12545	0.00266155	UP	Synaptosomal-associated protein 47;
NVE13021	1.12522	0.0225418	UP	SWI/SNF-related matrix-associated actin-dependent
				regulator of chromatin subfamily A-like protein 1
NVE12984	1.12444	0.0432227	UP	Checkpoint protein HUS1;
NVE9538	1.1242	0.000104413	UP	DNA (cytosine-5)-methyltransferase 1;
NVE20171	1.12386	0.00373958	UP	#N/A
NVE24636	1.12359	0.000237439	UP	Solute carrier family 35 member C2;
NVE5655	1.12315	0.00374712	UP	PR domain zinc finger protein 12 (NvPrdm12)
NVE8034	1.12287	4.36963e-07	UP	#N/A
NVE4328	1.12226	0.020848	UP	Kinetochore protein Nuf2-B;
NVE1157	1.12218	5.57938e-05	UP	Gamma-aminobutyric acid type B receptor subunit 2;
NVE12934	1.12204	0.0148213	UP	#N/A
NVE9029	1.122	0.00883379	UP	Uncharacterized protein C5orf34 homolog;
NVE17609	1.11886	0.00128982	UP	Coiled-coil domain-containing protein 177;
NVE917	1.1179	0.0324656	UP	Zinc finger SWIM domain-containing protein 8;
NVE635	1.1167	0.00471684	UP	DNA polymerase alpha catalytic subunit;
NVE5776	1.11656	0.0348119	UP	#N/A
NVE15957	1.11573	0.0318283	UP	Serine/threonine-protein kinase 36;
NVE14790	1.11531	0.00672101	UP	Coiled-coil domain-containing protein 90B, mitochondrial;
NVE8187	1.11529	0.001701	UP	Caseinolytic peptidase B protein homolog;
NVE24272	1.11502	0.000205104	UP	#N/A
NVE930	1.11498	0.00153858	UP	Gametocyte-specific factor 1;
NVE26195	1.11462	0.00826679	UP	Forkhead box protein B2;
NVE21889	1.11374	4.89991e-07	UP	Aminopeptidase Ey
NVE11122	1.1124	0.0006043	UP	Serine/threonine-protein phosphatase 2A regulatory subunit B'' subunit alpha;
NVE10460	1.11203	5.66941e-05	UP	Tumor protein p63-regulated gene 1-like protein
NVE6465	1.11117	0.0326593	UP	Exosome complex component RRP40;
NVE8932	1.10986	0.0414705	UP	Beta-hexosaminidase;
NVE6960	1.10944	0.000692346	UP	Trans-L-3-hydroxyproline dehydratase;
NVE16467	1.10713	0.000966012	UP	NHL repeat-containing protein 2;
NVE24511	1.10697	0.0364136	UP	Probable very-long-chain enoyl-CoA reductase art-1;
NVE13555	1.10594	0.00741438	UP	Peroxisomal N(1)-acetyl-spermine/spermidine oxidase;
NVE12904	1.10417	0.00403991	UP	Low-density lipoprotein receptor-related protein 2;
NVE7509	1.10376	0.00128124	UP	CTP synthase 1
NVE4654	1.10357	0.0266342	UP	Dual specificity protein phosphatase 14;
NVE36	1.10196	0.000417701	UP	Ankyrin repeat and MYND domain-containing protein 2;
NVE21741	1.09936	0.0125287	UP	Ran-specific GTPase-activating protein;
NVE489	1.09809	0.0145613	UP	#N/A
NVE4319	1.09714	0.00422036	UP	#N/A
NVE18081	1.09705	0.00247255	UP	Cytochrome b561;
NVE13437	1.09674	0.0457722	UP	ATP-dependent RNA helicase SUPV3L1, mitochondrial;
NVE22765	1.09632	0.0120764	UP	Protein FAM189A1;
NVE19368	1.09607	0.00177518	UP	#N/A
NVE8609	1.09601	0.0172448	UP	CTP synthase;
NVE21238	1.09539	0.000197665	UP	Hemicentin-1;
NVE15519	1.09513	0.0232427	UP	Kinesin-like protein KIF12;
NVE21198	1.09456	0.00244102	UP	Tudor domain-containing protein 3;
NVE1675	1.09441	0.00933123	UP	Protein MMS22-like;
NVE9052	1.0943	0.009408	UP	Condensin complex subunit 1;
NVE8162	1.09368	0.0474887	UP	#N/A
NVE4635	1.09352	0.0433014	UP	CAD protein;
NVE9183	1.09029	0.0419918	UP	Nuclear pore membrane glycoprotein 210;
NVE10923	1.08949	0.00594792	UP	#N/A
NVE11598	1.08876	0.000155257	UP	Exostosin-3;
NVE227	1.08856	0.00605992	UP	Prolactin regulatory element-binding protein;
NVE8124	1.0874	0.0129704	UP	#N/A
NVE20098	1.08717	0.049088	UP	Polycomb group RING finger protein 3;
NVE25917	1.08445	0.0387223	UP	DNA topoisomerase 2-alpha;
NVE3422	1.08428	0.0403242	UP	Single-stranded DNA-binding protein 1-A, mitochondrial;
NVE5279	1.08381	0.0497033	UP	#N/A
NVE8403	1.08361	0.00303682	UP	#N/A
NVE1902	1.08333	0.00549656	UP	#N/A
NVE9956	1.08168	9.66881e-06	UP	#N/A
NVE26120	1.08089	0.000231622	UP	Proliferating cell nuclear antigen;
NVE22225	1.0807	1.66108e-06	UP	b(0,+)-type amino acid transporter 1;
NVE5006	1.08006	0.000858466	UP	WD repeat-containing protein 90;
NVE10622	1.07863	0.0325172	UP	#N/A
NVE9269	1.07693	0.0446363	UP	Gamma-aminobutyric acid receptor subunit beta-1;
NVE17347	1.07541	0.0171543	UP	Mitochondrial ribosome-associated GTPase 1;
NVE25280	1.07525	0.000964955	UP	Transmembrane prolyl 4-hydroxylase;
NVE26118	1.07515	4.52122e-05	UP	Nuclear pore membrane glycoprotein 210;
NVE13185	1.07444	0.00544374	UP	POC1 centriolar protein homolog A;
NVE514	1.07348	0.00168934	UP	Replication factor C subunit 2;
NVE3953	1.07216	0.00634425	UP	#N/A
NVE18504	1.07201	0.00248462	UP	#N/A
NVE16653	1.07191	0.000564294	UP	Centromere-associated protein E
NVE8923	1.0715	3.75075e-05	UP	#N/A
NVE1575	1.07105	0.0387293	UP	RNA-binding protein 28;
NVE6334	1.07094	0.0137392	UP	#N/A
NVE6677	1.06892	9.10654e-06	UP	CD151 antigen;
NVE16398	1.06884	0.00813179	UP	Histone RNA hairpin-binding protein;
NVE19068	1.06851	0.018463	UP	Replication protein A 14 kDa subunit;
NVE19182	1.06821	4.28106e-05	UP	Protein sidekick-1
NVE246	1.06721	3.95047e-05	UP	Fanconi anemia group J protein;
NVE10153	1.06627	0.0136212	UP	Extracellular sulfatase Sulf-1;
NVE5833	1.06579	0.0296967	UP	Rho-related BTB domain-containing protein 2;
NVE21399	1.06569	0.0302103	UP	Spindle and kinetochore-associated protein 2;
NVE17754	1.06431	0.00918059	UP	#N/A
NVE24235	1.06398	0.011005	UP	#N/A
NVE25555	1.0639	0.0117878	UP	Kidney mitochondrial carrier protein 1;
NVE8922	1.06159	1.89949e-06	UP	Solute carrier family 12 member 8;
NVE7736	1.05986	0.00214662	UP	Beta-1,3-galactosyltransferase 1;
NVE6085	1.05903	0.0126636	UP	#N/A
NVE6000	1.05792	0.00580564	UP	Neurogenic differentiation factor 1;
NVE18557	1.05753	0.00899482	UP	Dual specificity protein kinase TTK;
NVE16356	1.05651	0.0013756	UP	Arginine kinase;
NVE32	1.05612	0.000120941	UP	Ras-related protein Rab-27A;
NVE2322	1.05532	0.0405461	UP	Palmitoyltransferase ZDHHC3
NVE4137	1.0548	1.37402e-06	UP	Inositol polyphosphate 5-phosphatase K;
NVE5503	1.0546	1.16555e-06	UP	Glycerophosphoryl diester phosphodiesterase;
NVE11583	1.05386	5.10196e-07	UP	Metabotropic glutamate receptor 4;
NVE23450	1.05375	0.00114867	UP	Polycomb protein SCMH1;
NVE8536	1.05233	0.0209028	UP	#N/A
NVE22137	1.05191	0.00171921	UP	#N/A
NVE24529	1.05187	0.00808822	UP	Nuclear pore complex protein Nup155;
NVE10862	1.05147	0.00814044	UP	Actin-binding protein anillin;
NVE2229	1.05029	0.0338765	UP	Coiled-coil domain-containing protein 15;
NVE23833	1.04887	6.21209e-05	UP	Zinc finger SWIM domain-containing protein 8;
NVE19895	1.04761	0.0219764	UP	#N/A
NVE20686	1.04619	0.0132232	UP	Poly(A)-specific ribonuclease PARN;
NVE11324	1.04552	0.00033935	UP	Protein DBF4 homolog A;
NVE19337	1.04419	0.00926572	UP	Condensin-2 complex subunit H2;
NVE19602	1.04407	0.0196273	UP	SprT-like domain-containing protein Spartan;
NVE2947	1.04355	0.0133208	UP	Protein FAM57A;
NVE7822	1.04271	0.00203273	UP	Cysteine and glycine-rich protein 1;
NVE25204	1.04214	0.00149504	UP	Potassium voltage-gated channel protein Shaw;
NVE22281	1.04094	0.0189035	UP	Protein FAM92A1;
NVE23315	1.0397	0.000109792	UP	Zinc finger protein 75D;
NVE15421	1.03663	0.00126081	UP	#N/A
NVE18730	1.03531	0.00780423	UP	#N/A
NVE18469	1.0353	0.00156718	UP	#N/A
NVE18882	1.0349	0.0204374	UP	Gamma-aminobutyric acid receptor subunit beta-4;
NVE2135	1.03467	0.0337616	UP	#N/A
NVE5486	1.03342	1.06893e-05	UP	JNK-interacting protein;
NVE17633	1.03327	0.00625307	UP	Cell division cycle protein 27 homolog;
NVE15830	1.03252	0.0124702	UP	Fatty acid hydroxylase domain-containing protein 2;
NVE938	1.03225	0.00452232	UP	#N/A
NVE8287	1.03209	0.0026203	UP	Centrosomal protein of 152 kDa;
NVE20645	1.03022	0.030744	UP	#N/A
NVE24196	1.02939	0.0362282	UP	Replication factor C subunit 3;
NVE23271	1.02826	2.81333e-05	UP	cAMP-dependent protein kinase type II regulatory subunit;
NVE13895	1.02748	0.00577867	UP	#N/A
NVE8210	1.02592	0.00974541	UP	Transcription cofactor vestigial-like protein 4;
NVE24066	1.02548	0.000401658	UP	Rac guanine nucleotide exchange factor B;
NVE6898	1.02523	0.0215324	UP	Transcription factor A, mitochondrial;
NVE15950	1.02472	0.0403456	UP	Glutaminase liver isoform, mitochondrial;
NVE16748	1.02385	0.00327975	UP	CDP-diacylglycerol--inositol 3-phosphatidyltransferase;
NVE26029	1.02357	0.0139969	UP	Prostaglandin F synthase;
NVE15736	1.02354	0.0146018	UP	#N/A
NVE10206	1.02159	2.11083e-05	UP	Alstrom syndrome protein 1;
NVE10175	1.0214	0.0210897	UP	#N/A
NVE25273	1.02101	2.4994e-07	UP	Peroxiredoxin-1;
NVE25317	1.02085	0.00915271	UP	Zinc finger SWIM domain-containing protein 5;
NVE18601	1.02064	0.00908704	UP	#N/A
NVE3939	1.02049	0.00311195	UP	Tubulin-specific chaperone E;
NVE4981	1.02044	0.00563571	UP	Antigen KI-67;
NVE18516	1.0204	0.000871459	UP	Membrane-associated guanylate kinase, WW and PDZ domain-containing protein 3;
NVE20614	1.02031	0.0066179	UP	Glycogenin-1;
NVE19955	1.01931	0.00530157	UP	#N/A
NVE13326	1.01728	0.0075721	UP	#N/A
NVE15438	1.01704	0.0294666	UP	Ribonuclease P/MRP protein subunit POP5;
NVE4415	1.0161	0.0135817	UP	Ras-related protein Rac1;
NVE12532	1.01538	0.0288558	UP	#N/A
NVE2234	1.01432	6.67877e-05	UP	Neuroendocrine convertase 1;
NVE13777	1.01064	0.0173006	UP	#N/A
NVE19429	1.00999	0.043695	UP	DNA polymerase nu;
NVE22744	1.00982	0.000757123	UP	#N/A
NVE2337	1.0088	0.000395576	UP	Cohesin subunit SA-1;
NVE19426	1.00747	0.0139731	UP	Ras-related protein Rab-1B;
NVE9578	1.00745	0.0105391	UP	#N/A
NVE22500	1.00678	0.0425812	UP	#N/A
NVE8886	1.00653	0.0213513	UP	Poly [ADP-ribose] polymerase 2;
NVE17559	1.00499	5.93517e-05	UP	#N/A
NVE17832	1.00311	0.0337228	UP	T-complex protein 11-like protein 1;
NVE25308	1.00258	2.4879e-05	UP	Inactive tyrosine-protein kinase transmembrane receptor ROR1
NVE3574	1.00202	0.0012532	UP	#N/A
NVE3145	1.00116	0.0029518	UP	DNA replication licensing factor mcm7;
NVE23562	1.00111	0.000246503	UP	#N/A
NVE8369	1.0006	0.0308721	UP	#N/A
NVE1905	0.999863	0.0267851	UP	#N/A
NVE7493	0.99976	0.0101739	UP	Muscle-specific protein 20;
NVE3467	0.999633	0.0073588	UP	CAD protein;
NVE26109	0.999617	6.83929e-06	UP	Phosphoinositide 3-kinase regulatory subunit 4;
NVE16890	0.998955	0.00558553	UP	E3 ubiquitin-protein ligase UHRF1;
NVE16617	0.997486	0.00033798	UP	DNA repair protein RAD50;
NVE7771	0.996854	0.000128527	UP	#N/A
NVE13213	0.996711	2.94386e-05	UP	#N/A
NVE4814	0.996361	0.0166879	UP	Coiled-coil domain-containing protein 57;
NVE23219	0.99631	0.0296747	UP	Isthmin;
NVE5569	0.995541	0.000527758	UP	Ankyrin repeat domain-containing protein 12;
NVE21410	0.99542	0.00495848	UP	Replication protein A 32 kDa subunit;
NVE21933	0.995046	0.0111724	UP	Nuclear pore complex protein Nup155;
NVE2876	0.994765	7.73278e-06	UP	Actin, cytoplasmic 1;
NVE17181	0.994732	0.00834286	UP	Organic cation transporter protein;
NVE4606	0.99409	0.0125125	UP	#N/A
NVE12731	0.991711	0.00208916	UP	#N/A
NVE21275	0.991353	0.00200802	UP	Rho GTPase-activating protein 11A;
NVE19057	0.991115	0.00711948	UP	Protein timeless homolog;
NVE8535	0.99013	0.00199875	UP	#N/A
NVE1274	0.990037	0.000156955	UP	Aminopeptidase N;
NVE8734	0.989157	0.00212476	UP	Structural maintenance of chromosomes protein 2;
NVE1795	0.988743	0.0211796	UP	p21-activated protein kinase-interacting protein 1-like;
NVE1848	0.987892	0.0195963	UP	Sestrin-1;
NVE16151	0.98732	0.0132717	UP	Sister chromatid cohesion protein DCC1;
NVE8031	0.987197	0.0043015	UP	#N/A
NVE21463	0.987043	0.00913663	UP	NIPA-like protein 2;
NVE16361	0.986191	0.000578474	UP	MAP kinase-activating death domain protein;
NVE5207	0.985799	0.0239645	UP	Targeting protein for Xklp2 homolog;
NVE11386	0.985086	0.012569	UP	#N/A
NVE9596	0.982566	0.000163166	UP	E3 ubiquitin-protein ligase DZIP3;
NVE14181	0.98096	0.000101126	UP	L-gulonolactone oxidase;
NVE95	0.980867	0.0470953	UP	Sterile alpha motif domain-containing protein 11;
NVE20567	0.980707	0.000333641	UP	#N/A
NVE18038	0.979377	1.7623e-07	UP	Reversion-inducing cysteine-rich protein with Kazal motifs;
NVE6422	0.979264	0.0431837	UP	Ankyrin repeat and SAM domain-containing protein 6;
NVE23176	0.978061	0.0280238	UP	Nuclear pore complex protein Nup133;
NVE8185	0.977682	0.000268218	UP	NAD(P)-specific glutamate dehydrogenase;
NVE11788	0.977407	0.0234685	UP	DNA-directed RNA polymerase II subunit GRINL1A;
NVE22456	0.976964	0.045821	UP	Polycystic kidney disease protein 1-like 2;
NVE10043	0.976278	0.0169352	UP	Atrial natriuretic peptide receptor 1;
NVE4951	0.975948	8.63763e-05	UP	Myoferlin;
NVE12426	0.973825	0.0338066	UP	Mitogen-activated protein kinase kinase kinase 1;
NVE19175	0.972207	0.00482489	UP	UHRF1-binding protein 1-like;
NVE23011	0.971717	0.0327785	UP	F-box protein At3g58530;
NVE24263	0.971619	0.0373903	UP	Protein CIP2A homolog;
NVE24354	0.969508	0.0129435	UP	Desiccation/radiation resistance protein DR_1769;
NVE16149	0.969345	0.0101588	UP	Protein phosphatase 1G;
NVE21769	0.968603	0.00651885	UP	#N/A
NVE22979	0.967436	0.000298491	UP	Exportin-2;
NVE4324	0.965846	0.0348151	UP	Solute carrier organic anion transporter family member 4C1;
NVE21167	0.964255	0.000427492	UP	#N/A
NVE25005	0.963828	0.0077914	UP	Tubulin-folding cofactor B;
NVE5602	0.963504	0.0118531	UP	Endoribonuclease Dicer;
NVE7577	0.963098	0.00274736	UP	Heterogeneous nuclear ribonucleoprotein L;
NVE2054	0.962555	0.0408644	UP	FGFR1 oncogene partner 2 homolog;
NVE8286	0.962394	0.00209461	UP	Centrosomal protein of 152 kDa;
NVE5872	0.962295	0.0206651	UP	DNA polymerase epsilon catalytic subunit A;
NVE9760	0.961244	0.0476679	UP	#N/A
NVE10793	0.960841	0.0497767	UP	Transmembrane protein 231;
NVE14801	0.960406	0.0178857	UP	Methylosome protein 50;
NVE13327	0.960122	0.00101327	UP	#N/A
NVE522	0.959851	0.00596999	UP	Regulator of telomere elongation helicase 1
NVE5715	0.959264	0.0157771	UP	ZP domain-containing protein
NVE13511	0.958558	5.87401e-05	UP	Apoptosis-inducing factor 2;
NVE1948	0.958049	0.0455767	UP	Centriolar coiled-coil protein of 110 kDa;
NVE4497	0.957977	0.009303	UP	Polycomb group RING finger protein 5-A
NVE2535	0.955753	0.00263395	UP	Outer dense fiber protein 2;
NVE5745	0.954811	0.0432134	UP	Ribonuclease H2 subunit C;
NVE7060	0.953755	0.00830428	UP	Tyrosine-protein kinase BAZ1B;
NVE23031	0.95296	0.00729271	UP	Beta-1,4-N-acetylgalactosaminyltransferase 3;
NVE2010	0.950861	0.00174171	UP	#N/A
NVE21834	0.950626	0.0201503	UP	BTB and MATH domain-containing protein 47;
NVE25671	0.949298	0.0252528	UP	Protein HGH1 homolog;
NVE8595	0.948773	0.00045136	UP	Vesicular glutamate transporter 2;
NVE23030	0.947224	0.0086322	UP	N-acetyl-beta-glucosaminyl-glycoprotein 4-beta-N-acetylgalactosaminyltransferase 1;
NVE22083	0.946283	0.0301438	UP	NCK-interacting protein with SH3 domain;
NVE1222	0.946192	0.0379428	UP	D-arabinitol dehydrogenase 1;
NVE10216	0.946102	3.64333e-05	UP	Probable E3 ubiquitin-protein ligase HECTD2;
NVE8177	0.945362	0.0166487	UP	#N/A
NVE13956	0.94385	0.0458028	UP	GPI ethanolamine phosphate transferase 2;
NVE9243	0.94316	0.00627919	UP	Cyclin-dependent kinase 4 inhibitor D;
NVE26158	0.942688	0.0480748	UP	Exonuclease 3'-5' domain-containing protein 1;
NVE25116	0.942327	0.0388933	UP	Zinc finger FYVE domain-containing protein 21;
NVE8572	0.941779	0.00396911	UP	Protein KIAA0100;
NVE11120	0.941447	5.10506e-05	UP	Serine/threonine-protein kinase PAK 1;
NVE15709	0.940829	0.0030374	UP	Amyloid beta A4 precursor protein-binding family B member 1;
NVE21261	0.940789	0.022241	UP	#N/A
NVE5827	0.940469	0.00565574	UP	#N/A
NVE5868	0.939828	0.0123507	UP	Mitogen-activated protein kinase-binding protein 1;
NVE12522	0.93974	0.000351983	UP	Insulin receptor substrate 2-B;
NVE9421	0.938914	0.0309699	UP	Protein BTN1;
NVE13575	0.937459	0.00664508	UP	#N/A
NVE24487	0.937326	0.0138471	UP	#N/A
NVE8832	0.936916	0.00918059	UP	5' exonuclease Apollo;
NVE10571	0.936785	0.0106654	UP	Major facilitator superfamily domain-containing protein 6;
NVE18713	0.936207	8.99147e-05	UP	EH domain-binding protein 1;
NVE10489	0.935597	0.00586499	UP	Ubiquinol-cytochrome-c reductase complex assembly factor 1;
NVE12657	0.935437	0.0473571	UP	Follistatin-related protein 5;
NVE6695	0.933845	0.0208449	UP	Potassium channel subfamily K member 3;
NVE16177	0.933509	0.0114477	UP	Ectopic P granules protein 5 homolog;
NVE20105	0.93213	0.041291	UP	Ankyrin repeat and SOCS box protein 12;
NVE23247	0.930929	0.0288122	UP	#N/A
NVE5192	0.929693	0.0234212	UP	#N/A
NVE17561	0.929524	0.0033211	UP	Hemicentin-1;
NVE9002	0.92883	0.0124747	UP	Dedicator of cytokinesis protein 9;
NVE21152	0.928707	6.83182e-05	UP	#N/A
NVE12790	0.928524	0.000864341	UP	Growth arrest-specific protein 2;
NVE22144	0.928436	0.000506308	UP	Guanine nucleotide-binding protein G(I)/G(S)/G(O) subunit gamma-2;
NVE23312	0.928196	6.71894e-05	UP	Paxillin;
NVE17580	0.927875	0.0137285	UP	Beta-4C adrenergic receptor;
NVE4886	0.926263	0.0250404	UP	Transcription initiation factor IIB;
NVE7376	0.926244	1.05875e-05	UP	#N/A
NVE21750	0.926204	0.000544075	UP	Ectin
NVE21831	0.925963	0.0286763	UP	#N/A
NVE9241	0.924051	0.0161665	UP	Serine/threonine-protein kinase PLK4;
NVE13774	0.923691	0.0127395	UP	#N/A
NVE20193	0.922873	0.0433666	UP	Potassium voltage-gated channel subfamily C member 1;
NVE23136	0.922577	0.0189035	UP	Ceramide phosphoethanolamine synthase
NVE6871	0.921093	0.0425697	UP	Synaptojanin-2-binding protein
NVE378	0.920128	0.0359702	UP	C3a anaphylatoxin chemotactic receptor;
NVE11400	0.918603	0.00449872	UP	DnaJ homolog subfamily C member 2;
NVE3890	0.917351	0.00481635	UP	UPF0547 protein C16orf87 homolog;
NVE8081	0.916879	0.0322199	UP	Chromosome-associated kinesin KIF4A;
NVE11037	0.916269	0.0257571	UP	Ephrin type-A receptor 4-A;
NVE21756	0.915955	0.0189255	UP	Sortilin-related receptor;
NVE2554	0.91595	0.0289895	UP	Volume-regulated anion channel subunit LRRC8A;
NVE21604	0.91459	0.0176813	UP	Transmembrane protein 39A;
NVE3466	0.913218	0.0250665	UP	Protein pelota homolog;
NVE21266	0.913181	0.00154564	UP	TBC1 domain family member 5;
NVE805	0.912457	0.0144543	UP	RNA-binding protein 28;
NVE3341	0.912165	0.0220102	UP	#N/A
NVE7359	0.911902	5.55463e-05	UP	DBH-like monooxygenase protein 2 homolog;
NVE23825	0.911368	0.000948808	UP	Probable 28S rRNA (cytosine(4447)-C(5))-methyltransferase;
NVE15419	0.911042	0.0122151	UP	E3 ubiquitin-protein ligase rififylin;
NVE26072	0.909556	0.0493391	UP	N-alpha-acetyltransferase 38, NatC auxiliary subunit;
NVE14402	0.909337	0.0230809	UP	Cholesterol 24-hydroxylase;
NVE263	0.909209	0.0251496	UP	UPF0692 protein C19orf54 homolog;
NVE7571	0.908748	0.000359496	UP	Calcium/calmodulin-dependent protein kinase kinase 2;
NVE19392	0.908291	0.0106748	UP	Upstream activation factor subunit spp27;
NVE13864	0.908246	0.0036918	UP	NIPA-like protein 2;
NVE407	0.907647	0.00671668	UP	Protein HID1;
NVE2617	0.907242	0.0111292	UP	3'(2'),5'-bisphosphate nucleotidase 1;
NVE4738	0.906692	0.0238742	UP	Gem-associated protein 4;
NVE17049	0.906339	0.036435	UP	Myophilin;
NVE16658	0.905106	1.24878e-05	UP	Adenomatous polyposis coli protein;
NVE11430	0.904834	0.00991893	UP	Calmodulin;
NVE21051	0.904574	0.0223198	UP	Protein regulator of cytokinesis 1 {ECO:0000312|HGNC:HGNC:9341};
NVE10468	0.903878	0.00577724	UP	Rootletin;
NVE26186	0.903126	0.0135749	UP	S phase cyclin A-associated protein in the endoplasmic reticulum;
NVE7879	0.901815	0.00740536	UP	#N/A
NVE20780	0.900904	0.000193274	UP	Protein FAM65B;
NVE25723	0.900882	0.0192985	UP	#N/A
NVE11577	0.900471	0.0151751	UP	Probable low-specificity L-threonine aldolase 1;
NVE3293	0.899927	0.00013197	UP	Influenza virus NS1A-binding protein homolog;
NVE18603	0.899719	0.0226317	UP	#N/A
NVE13189	0.899161	0.0130882	UP	#N/A
NVE3216	0.89798	0.0203451	UP	tRNA methyltransferase 10 homolog A;
NVE16405	0.896922	0.000305945	UP	Nanos homolog 1;
NVE3059	0.896719	0.00866952	UP	GPI transamidase component PIG-S;
NVE6897	0.895405	0.0131298	UP	ATR-interacting protein;
NVE6551	0.894628	0.0246191	UP	Peptidyl-prolyl cis-trans isomerase-like 1;
NVE18432	0.893589	0.0180456	UP	Nuclear pore membrane glycoprotein 210;
NVE937	0.893325	0.028132	UP	Bifunctional lysine-specific demethylase and histidyl-hydroxylase NO66;
NVE19754	0.892437	0.0166196	UP	#N/A
NVE14647	0.89213	0.0441792	UP	E3 SUMO-protein ligase PIAS2;
NVE475	0.891388	0.000842618	UP	Rap guanine nucleotide exchange factor 1;
NVE20867	0.891386	3.79185e-06	UP	Band 4.1-like protein 1;
NVE24997	0.889987	0.000233402	UP	Barrier-to-autointegration factor;
NVE17904	0.889305	0.0347099	UP	POU domain, class 3, transcription factor 1-B;
NVE854	0.888941	0.0290036	UP	Serine/threonine-protein phosphatase 2A catalytic subunit alpha isoform;
NVE6012	0.888801	0.000297959	UP	Dual specificity tyrosine-phosphorylation-regulated kinase 4;
NVE15437	0.887088	0.00747602	UP	S-adenosyl-L-methionine-dependent tRNA 4-demethylwyosine synthase;
NVE19378	0.886769	0.0465153	UP	Transmembrane anterior posterior transformation protein 1;
NVE18993	0.886616	0.00045459	UP	Chromobox protein homolog 1;
NVE17712	0.886086	0.0117573	UP	#N/A
NVE21387	0.885945	0.0489691	UP	Ribonucleoside-diphosphate reductase subunit M2;
NVE21757	0.885908	0.00329422	UP	Receptor-type tyrosine-protein phosphatase F;
NVE21569	0.885472	0.0100358	UP	Solute carrier family 28 member 3;
NVE15017	0.885392	0.000511812	UP	Carboxypeptidase D;
NVE15089	0.885	0.00210216	UP	Solute carrier family 28 member 3;
NVE18447	0.884276	0.0191571	UP	DNA helicase MCM8;
NVE6649	0.883718	0.00202482	UP	Asparagine--tRNA ligase, cytoplasmic;
NVE24671	0.882803	0.00320176	UP	#N/A
NVE1930	0.882646	3.10997e-05	UP	Zinc finger and BTB domain-containing protein 17;
NVE13778	0.882578	0.00672087	UP	#N/A
NVE4598	0.882447	0.0185644	UP	Tonsoku-like protein;
NVE23055	0.882384	0.0285427	UP	Oxygen-dependent coproporphyrinogen-III oxidase, mitochondrial;
NVE11468	0.881994	0.0352738	UP	Synaptotagmin-like protein 5;
NVE8055	0.881188	0.0419492	UP	#N/A
NVE4954	0.880937	0.0284243	UP	Protein SFI1 homolog;
NVE24810	0.880813	0.00807287	UP	Collagen alpha-3(VI) chain;
NVE19735	0.879969	0.0318367	UP	N-acetylated-alpha-linked acidic dipeptidase 2;
NVE11323	0.879415	0.000346536	UP	Potassium voltage-gated channel subfamily H member 8;
NVE17387	0.879234	0.0477474	UP	Centromere protein C;
NVE4103	0.878479	0.00506376	UP	Acetoacetyl-CoA synthetase;
NVE10119	0.878213	0.0311697	UP	#N/A
NVE16135	0.877752	0.00163446	UP	Exportin-T;
NVE5488	0.877561	0.0261504	UP	Ribose-phosphate pyrophosphokinase 1;
NVE6306	0.87585	0.026831	UP	Centromere protein K;
NVE18364	0.875749	0.0106174	UP	#N/A
NVE7145	0.875356	0.000168176	UP	Phosphatidylinositol 5-phosphate 4-kinase type-2 alpha;
NVE4721	0.87401	0.0249976	UP	Mini-chromosome maintenance complex-binding protein;
NVE8817	0.873956	0.0257848	UP	Thymidine kinase 2, mitochondrial;
NVE2252	0.873914	5.6662e-05	UP	Heterogeneous nuclear ribonucleoprotein A/B;
NVE4685	0.873627	0.000505804	UP	Kinesin-like protein unc-104;
NVE21804	0.872683	0.0266342	UP	#N/A
NVE2811	0.872536	1.06427e-05	UP	Septin-8-B;
NVE14417	0.872284	0.00672087	UP	Emopamil-binding protein-like;
NVE10890	0.87222	0.0438257	UP	Flap endonuclease 1
NVE4384	0.871623	0.0268235	UP	#N/A
NVE22985	0.871035	0.036435	UP	Centromere protein J;
NVE19387	0.870477	0.0184895	UP	Transcription initiation factor TFIID subunit 5;
NVE11396	0.870413	0.0184644	UP	Nuclear factor related to kappa-B-binding protein;
NVE16305	0.870404	0.0210522	UP	#N/A
NVE17570	0.870025	8.24574e-06	UP	Triple functional domain protein;
NVE8281	0.869223	0.0177898	UP	Solute carrier family 22 member 5;
NVE14508	0.869099	0.0307153	UP	#N/A
NVE24421	0.868912	0.000811611	UP	Diacylglycerol kinase delta;
NVE7662	0.86825	0.0441792	UP	TBC1 domain family member 31;
NVE16892	0.868178	0.000257939	UP	Serine/arginine-rich splicing factor 7;
NVE4012	0.867404	0.00214376	UP	#N/A
NVE15071	0.866342	0.0472955	UP	pH-gated potassium channel KcsA;
NVE19383	0.866099	0.00016949	UP	Histone-lysine N-methyltransferase, H3 lysine-36 and H4 lysine-20 specific;
NVE2326	0.865617	2.87151e-05	UP	E3 ubiquitin-protein ligase TTC3;
NVE20310	0.865355	0.026694	UP	Ubiquitin carboxyl-terminal hydrolase 22;
NVE20261	0.863556	0.0215022	UP	BolA-like protein 2;
NVE10203	0.862944	0.00672686	UP	Structural maintenance of chromosomes protein 3;
NVE15999	0.86285	0.0474887	UP	Serine/threonine-protein kinase VRK1;
NVE3789	0.862016	0.000206845	UP	#N/A
NVE13889	0.861921	0.00926572	UP	Prolyl 3-hydroxylase OGFOD1;
NVE16262	0.861778	0.0295085	UP	#N/A
NVE18086	0.861205	0.00209617	UP	Vitamin K epoxide reductase complex subunit 1-like protein 1;
NVE14712	0.8605	0.036385	UP	#N/A
NVE2547	0.86023	0.00118067	UP	#N/A
NVE3977	0.859495	0.0202917	UP	Bifunctional heparan sulfate N-deacetylase/N-sulfotransferase 1;
NVE22799	0.857609	0.0373916	UP	Phosphoenolpyruvate carboxykinase, cytosolic [GTP];
NVE7749	0.857595	1.329e-05	UP	Propionyl-CoA carboxylase alpha chain, mitochondrial;
NVE22861	0.857386	0.0070945	UP	Cyclin-dependent kinase 2;
NVE14286	0.857295	0.0311929	UP	UBX domain-containing protein 8;
NVE19944	0.856956	0.0110315	UP	ZP domain-containing protein
NVE8290	0.856216	6.30361e-05	UP	Uncharacterized protein YxaL;
NVE3098	0.855876	0.00516584	UP	Transmembrane protein 14C;
NVE14576	0.854857	0.0377156	UP	Nuclear pore complex protein Nup85;
NVE23278	0.854848	0.0250404	UP	Anaphase-promoting complex subunit 7;
NVE8962	0.854294	0.0043402	UP	Zinc transporter 1;
NVE12517	0.853595	0.0438257	UP	Protein Wnt-8b;
NVE1774	0.853577	0.00259495	UP	Isoleucine--tRNA ligase, cytoplasmic;
NVE5662	0.852709	0.00199875	UP	Neural proliferation differentiation and control protein 1;
NVE18037	0.851755	0.0417802	UP	#N/A
NVE16528	0.849785	0.00723233	UP	Splicing factor 3B subunit 3;
NVE18866	0.849309	0.0258432	UP	Glutathione peroxidase 1;
NVE12884	0.849261	0.00214199	UP	SUMO-activating enzyme subunit 1;
NVE22451	0.849186	0.00119548	UP	Polycystic kidney disease protein 1-like 2;
NVE24422	0.84911	0.0155557	UP	Structural maintenance of chromosomes protein 4;
NVE12118	0.848788	0.0358542	UP	BTB/POZ domain-containing protein 2;
NVE14030	0.848695	0.00998742	UP	Mitogen-activated protein kinase-binding protein 1;
NVE22012	0.847222	0.0234212	UP	Tubulin alpha-1 chain;
NVE8774	0.846731	0.0176584	UP	Transmembrane protein 198;
NVE11876	0.846277	0.000405959	UP	PC3-like endoprotease variant B;
NVE3943	0.844876	0.00335568	UP	Protein DEK;
NVE4722	0.844814	0.0207981	UP	Transmembrane and coiled-coil domains protein 1;
NVE16840	0.844047	0.00621116	UP	E3 ubiquitin-protein ligase TRIM37 {ECO:0000305};
NVE22749	0.843974	0.0354362	UP	Zinc finger protein 836;
NVE16660	0.843262	0.00672087	UP	Ectopic P granules protein 5 homolog;
NVE4684	0.842985	0.00390017	UP	Kinesin-like protein unc-104;
NVE10882	0.842129	0.00613861	UP	Synembryn-A;
NVE18085	0.841936	0.00448247	UP	Zinc finger CW-type PWWP domain protein 2;
NVE21514	0.841521	0.000925473	UP	Histone-binding protein RBBP7;
NVE10585	0.841516	0.000134778	UP	Voltage-dependent L-type calcium channel subunit beta-2;
NVE20089	0.840599	2.77375e-05	UP	Alpha-adducin;
NVE13704	0.840398	0.0164706	UP	#N/A
NVE26023	0.839619	0.0278473	UP	LIM/homeobox protein Lhx1;
NVE20960	0.839517	0.0399851	UP	Histamine H2 receptor;
NVE406	0.839389	0.00227951	UP	Protein HID1;
NVE19375	0.839332	2.79041e-05	UP	#N/A
NVE2865	0.838886	0.0230477	UP	ATPase family AAA domain-containing protein 5;
NVE22241	0.838605	0.00385503	UP	Nuclear pore complex protein Nup93;
NVE19161	0.837662	0.0440279	UP	Cell division cycle protein 23 homolog;
NVE15845	0.837217	0.0290036	UP	Maternal embryonic leucine zipper kinase;
NVE21390	0.83712	0.035189	UP	Ribonucleoside-diphosphate reductase subunit M2;
NVE18889	0.836364	0.0409239	UP	BRCA1-associated RING domain protein 1;
NVE19797	0.835957	9.65399e-05	UP	Arf-GAP with GTPase, ANK repeat and PH domain-containing protein 3;
NVE8064	0.835752	0.00058748	UP	#N/A
NVE6668	0.835389	0.0046144	UP	Tudor domain-containing protein 1;
NVE18560	0.833665	0.0043578	UP	G-protein-signaling modulator 2;
NVE11596	0.832212	0.00529201	UP	Kelch-like protein 20;
NVE1820	0.831284	0.000878307	UP	Actin, cytoplasmic 1;
NVE19210	0.830955	0.00136023	UP	Phosphatidylinositide phosphatase SAC2;
NVE22482	0.83012	0.00109984	UP	#N/A
NVE14378	0.830105	0.0211983	UP	#N/A
NVE9682	0.829822	0.000553494	UP	#N/A
NVE1538	0.829194	7.12651e-05	UP	#N/A
NVE2130	0.828319	0.0122925	UP	#N/A
NVE7075	0.827861	0.0338967	UP	Cyclic nucleotide-gated channel cone photoreceptor subunit alpha;
NVE11472	0.827387	0.0343205	UP	#N/A
NVE22316	0.826618	0.000575424	UP	Phosphoenolpyruvate carboxykinase, cytosolic [GTP];
NVE9389	0.82581	0.00881255	UP	Calmodulin-regulated spectrin-associated protein 1;
NVE6746	0.825087	0.00738149	UP	#N/A
NVE6321	0.823711	0.00107692	UP	Mitogen-activated protein kinase kinase kinase 1;
NVE18235	0.823583	0.00888904	UP	Tetraspanin-6;
NVE8738	0.8234	0.00229941	UP	Nipped-B-like protein;
NVE21847	0.823251	0.0224203	UP	Nucleoporin NUP188 homolog;
NVE11490	0.822448	0.0162029	UP	Mitochondrial import inner membrane translocase subunit Tim13;
NVE13174	0.822351	0.00719415	UP	Protein SHQ1 homolog;
NVE181	0.82188	0.0146075	UP	#N/A
NVE2377	0.821598	0.0170427	UP	Protein Mis18-alpha;
NVE19173	0.821014	0.0166196	UP	UHRF1-binding protein 1-like;
NVE24127	0.820616	0.0291381	UP	Desumoylating isopeptidase 1;
NVE12112	0.820073	0.00586499	UP	Phosphatidylinositol 3-kinase catalytic subunit type 3;
NVE1807	0.819698	0.00338723	UP	PAB-dependent poly(A)-specific ribonuclease subunit PAN3
NVE19725	0.819529	0.0440462	UP	Protein hinderin;
NVE22501	0.818886	0.0222944	UP	Mis18-binding protein 1;
NVE21878	0.818477	0.0062829	UP	Glyoxylate reductase/hydroxypyruvate reductase;
NVE5836	0.818284	0.00274303	UP	Serine-protein kinase ATM;
NVE4280	0.817915	0.0230064	UP	Leucine-zipper-like transcriptional regulator 1;
NVE22449	0.817157	0.000756782	UP	Echinoderm microtubule-associated protein-like 6;
NVE5411	0.817083	0.00279033	UP	Adenylate cyclase type 9;
NVE22124	0.816869	0.00788336	UP	#N/A
NVE21389	0.816327	0.0476679	UP	Ribonucleoside-diphosphate reductase subunit M2;
NVE19373	0.815856	3.84014e-05	UP	#N/A
NVE12176	0.814488	0.0351831	UP	Cytochrome P450 3A41;
NVE9490	0.813782	0.00638057	UP	Protein phosphatase 1K, mitochondrial;
NVE22450	0.813685	0.00127839	UP	Echinoderm microtubule-associated protein-like 6;
NVE9907	0.812965	0.00734875	UP	DnaJ homolog subfamily C member 2;
NVE3360	0.812943	0.00040597	UP	Nucleolar protein 4;
NVE1821	0.812053	0.0215304	UP	Cytohesin-2;
NVE24201	0.811645	0.000964635	UP	Tubulin alpha-1 chain;
NVE23868	0.811614	0.00356013	UP	#N/A
NVE17596	0.811452	0.0247378	UP	Thioredoxin-related transmembrane protein 2;
NVE5564	0.811366	0.0128583	UP	DNA replication factor Cdt1;
NVE250	0.810917	0.000176696	UP	Clustered mitochondria protein homolog
NVE19556	0.80988	0.0131454	UP	Atlastin-2;
NVE18267	0.809388	0.000436375	UP	Kinesin-like protein KIF16B;
NVE15296	0.809195	0.0175367	UP	Enoyl-CoA delta isomerase 2, mitochondrial;
NVE5828	0.808522	0.00589206	UP	#N/A
NVE12329	0.80845	7.25962e-05	UP	Calmodulin-binding transcription activator 1;
NVE26094	0.807542	0.00386312	UP	Glutamate receptor ionotropic, kainate 1;
NVE25672	0.806266	0.0309086	UP	Uncharacterized protein YMR196W;
NVE21580	0.806034	0.00328446	UP	#N/A
NVE17410	0.802445	0.0213159	UP	Plasminogen receptor (KT);
NVE11589	0.801527	0.0185053	UP	Serine hydroxymethyltransferase, mitochondrial;
NVE21213	0.801327	0.00182804	UP	RNA-binding protein 1;
NVE9056	0.800415	0.000596947	UP	Cationic amino acid transporter 2;
NVE15812	0.800024	0.00584198	UP	Serine/threonine-protein kinase DCLK1;
NVE26185	0.798032	0.045194	UP	S phase cyclin A-associated protein in the endoplasmic reticulum;
NVE15030	0.797681	0.00492598	UP	Probable 18S rRNA (guanine-N(7))-methyltransferase;
NVE18201	0.796784	0.00699381	UP	Histone-lysine N-methyltransferase 2A;
NVE20078	0.794533	0.0175691	UP	Patched domain-containing protein 3;
NVE10801	0.794226	0.0381511	UP	#N/A
NVE22652	0.792023	0.00515047	UP	Amidophosphoribosyltransferase;
NVE13133	0.791531	0.0185547	UP	#N/A
NVE18890	0.789589	0.00016949	UP	Integrin alpha-6;
NVE10953	0.789316	0.00681134	UP	Myosin heavy chain kinase B;
NVE11362	0.788317	0.0151585	UP	Collagen alpha-4(VI) chain;
NVE20962	0.788167	0.00566744	UP	Viral myc transforming protein;
NVE13300	0.787311	0.0209064	UP	#N/A
NVE23189	0.785234	0.00385503	UP	#N/A
NVE17538	0.784204	0.00972735	UP	#N/A
NVE15740	0.784185	0.0376192	UP	#N/A
NVE16662	0.783072	0.0487298	UP	Ectopic P granules protein 5 homolog;
NVE13828	0.782894	0.0329335	UP	Follistatin-related protein 4;
NVE2062	0.782768	0.00872081	UP	#N/A
NVE24764	0.782422	0.0196273	UP	Decapping and exoribonuclease protein;
NVE3288	0.781664	0.000815376	UP	Serine/threonine-protein kinase PLK1;
NVE4641	0.781047	0.00852786	UP	Katanin p60 ATPase-containing subunit A-like 1
NVE2123	0.780876	0.00789765	UP	Protein arginine N-methyltransferase 1;
NVE18322	0.780256	0.00227843	UP	#N/A
NVE10352	0.780069	0.0136841	UP	Protection of telomeres protein 1;
NVE22198	0.779866	0.0434946	UP	#N/A
NVE15085	0.779574	0.0478796	UP	Chaperone protein DnaJ
NVE5366	0.778792	0.0231917	UP	Leucine-rich repeat protein soc-2;
NVE22603	0.777615	0.0434546	UP	Serine/threonine-protein phosphatase CPPED1;
NVE7644	0.776557	0.00374712	UP	DNA topoisomerase 1;
NVE22030	0.775763	0.0111292	UP	Ras association domain-containing protein 1;
NVE14005	0.774966	0.00988389	UP	#N/A
NVE19566	0.774535	0.00623359	UP	Aprataxin and PNK-like factor;
NVE16214	0.77314	0.0454998	UP	#N/A
NVE12476	0.772242	0.00373958	UP	Sorting nexin-19;
NVE14262	0.771521	0.0215798	UP	DDB1- and CUL4-associated factor 7;
NVE17793	0.771178	0.00443709	UP	Speract receptor;
NVE12622	0.771163	0.0167018	UP	Ectopic P granules protein 5 homolog;
NVE4177	0.770967	0.0127437	UP	LIM domain transcription factor LMO4.2;
NVE1251	0.768814	0.000537572	UP	Cell cycle control protein 50A;
NVE20603	0.76861	0.0388309	UP	#N/A
NVE22618	0.767501	0.0386816	UP	Bifunctional heparan sulfate N-deacetylase/N-sulfotransferase 1;
NVE11714	0.765196	0.00680174	UP	Rho GTPase-activating protein 26;
NVE478	0.76516	0.0346086	UP	#N/A
NVE1305	0.764572	0.0064676	UP	Protein RCC2 homolog;
NVE11517	0.764255	0.0311314	UP	Alkaline phosphatase, tissue-nonspecific isozyme;
NVE13965	0.764014	0.0124747	UP	Protein VPRBP;
NVE6331	0.762468	0.0213209	UP	#N/A
NVE6634	0.762361	0.0355267	UP	Glycine amidinotransferase, mitochondrial
NVE3231	0.76211	0.00187824	UP	Transducin-like enhancer protein 4;
NVE6079	0.761889	0.0447856	UP	N-alpha-acetyltransferase 10;
NVE16360	0.760873	0.00335027	UP	Importin-7;
NVE4396	0.760149	0.0479953	UP	#N/A
NVE25678	0.759802	0.0194771	UP	#N/A
NVE24727	0.759378	0.0030374	UP	FERM and PDZ domain-containing protein 4;
NVE12085	0.759302	0.00305793	UP	Retinal dehydrogenase 1;
NVE10392	0.758396	0.0460086	UP	Gamma-tubulin complex component 2;
NVE10711	0.758096	0.049971	UP	#N/A
NVE37	0.757496	0.000119524	UP	Guanine exchange factor for Rac 30;
NVE21360	0.756949	0.0406162	UP	28S ribosomal protein S35, mitochondrial;
NVE1920	0.755567	0.0418331	UP	#N/A
NVE12377	0.75548	0.048816	UP	Anaphase-promoting complex subunit 2;
NVE14679	0.755063	0.00139034	UP	#N/A
NVE16527	0.753132	0.0330075	UP	Splicing factor 3B subunit 3;
NVE7210	0.751844	0.00955858	UP	Spermatogenesis-defective protein 39 homolog;
NVE5323	0.751386	0.0224315	UP	Supervillin;
NVE8049	0.751386	0.0278473	UP	Heat shock protein 105 kDa;
NVE9306	0.749795	0.0244431	UP	Phosphoinositide 3-kinase regulatory subunit 4;
NVE24168	0.749344	0.0166196	UP	SWI/SNF-related matrix-associated actin-dependent
				regulator of chromatin subfamily A member 5
NVE8423	0.748195	0.0250404	UP	SET and MYND domain-containing protein 4;
NVE10354	0.74718	0.0132504	UP	Serine/threonine-protein kinase SIK3;
NVE4124	0.747043	0.00168643	UP	Eyes absent homolog 1;
NVE10508	0.745291	0.0178746	UP	Dual adapter for phosphotyrosine and 3-phosphotyrosine and 3-phosphoinositide;
NVE9520	0.744289	0.00168644	UP	tRNA-dihydrouridine(16/17) synthase [NAD(P)(+)]-like;
NVE6925	0.744088	0.00886918	UP	Sodium/calcium exchanger 1;
NVE16953	0.74352	0.0108489	UP	Histone-lysine N-methyltransferase 2A;
NVE22689	0.743456	0.00295617	UP	Acidic leucine-rich nuclear phosphoprotein 32 family member A;
NVE4833	0.743199	0.00821176	UP	Mitochondrial dicarboxylate carrier;
NVE3582	0.743034	0.00672203	UP	Late secretory pathway protein AVL9 homolog;
NVE12124	0.742195	0.0406233	UP	#N/A
NVE11962	0.741507	0.0197353	UP	Probable small nuclear ribonucleoprotein Sm D2;
NVE13787	0.741476	0.0126533	UP	FACT complex subunit SPT16;
NVE23590	0.741363	0.00931713	UP	Signal peptide peptidase-like 2B
NVE7491	0.741249	0.0302515	UP	Nuclear migration protein nudC;
NVE3942	0.739769	0.0251214	UP	Protein DEK;
NVE7868	0.73944	0.0295503	UP	Protrudin;
NVE15857	0.738017	0.000301822	UP	Fibroblast growth factor receptor 3;
NVE2908	0.737264	0.0386722	UP	4-hydroxyphenylpyruvate dioxygenase;
NVE2834	0.736666	0.00570791	UP	Calpain-15;
NVE22317	0.736149	0.0119228	UP	Phosphoenolpyruvate carboxykinase [GTP], mitochondrial;
NVE10574	0.735477	0.00673728	UP	Zygotic DNA replication licensing factor mcm6-B;
NVE15006	0.735389	0.0133957	UP	Integrator complex subunit 3;
NVE3314	0.734662	0.0133763	UP	MAP kinase-activated protein kinase 5;
NVE19108	0.733612	0.00693599	UP	Forkhead box protein N3;
NVE12924	0.733412	0.0136841	UP	Potassium voltage-gated channel subfamily F member 1;
NVE7998	0.732576	0.00203004	UP	Structural maintenance of chromosomes protein 1A;
NVE7208	0.731246	0.0238325	UP	Cleft lip and palate transmembrane protein 1 homolog;
NVE14811	0.726993	0.0114179	UP	Annexin A7;
NVE5595	0.72659	0.0451385	UP	Zinc finger protein 91;
NVE20604	0.725799	0.000102179	UP	Spectrin beta chain, non-erythrocytic 1;
NVE10952	0.724592	0.0113284	UP	#N/A
NVE13144	0.723363	0.0135363	UP	DNA-directed RNA polymerases I, II, and III subunit RPABC1;
NVE25456	0.723358	0.0381284	UP	Uncharacterized protein K03H1.5;
NVE22377	0.723078	0.0304231	UP	DNA replication licensing factor mcm5-A;
NVE20187	0.72296	0.0457671	UP	Heparanase;
NVE11910	0.720623	0.0303722	UP	Dedicator of cytokinesis protein 9;
NVE12246	0.720392	0.0186024	UP	Tryptophan--tRNA ligase, cytoplasmic;
NVE10708	0.719968	0.0334101	UP	Mitochondrial pyruvate carrier 2;
NVE2348	0.719925	0.00353257	UP	AMP deaminase 2;
NVE26123	0.718116	0.0238325	UP	Unconventional myosin-Va;
NVE12538	0.715808	0.0417994	UP	Transmembrane and coiled-coil domains protein 1;
NVE10127	0.714902	0.0416581	UP	Myoferlin;
NVE4508	0.714874	0.02188	UP	Rho-related BTB domain-containing protein 1;
NVE15402	0.714502	0.00967795	UP	#N/A
NVE11338	0.71291	0.0239418	UP	Formimidoyltransferase-cyclodeaminase;
NVE21471	0.712815	0.00946913	UP	Potassium voltage-gated channel subfamily H member 2;
NVE296	0.712319	0.00646918	UP	MICAL-like protein 2;
NVE16773	0.71117	0.0233407	UP	#N/A
NVE22009	0.71105	0.0152209	UP	Histidine--tRNA ligase, cytoplasmic;
NVE25553	0.711	0.00172662	UP	Putative ATP-dependent RNA helicase me31b;
NVE5561	0.710461	0.00448961	UP	Protein CBFA2T1;
NVE24600	0.709496	0.0145613	UP	DnaJ homolog subfamily B member 5;
NVE5479	0.708997	0.00101816	UP	Mothers against decapentaplegic homolog 1;
NVE8552	0.706907	0.00547755	UP	DNA replication licensing factor mcm2;
NVE3091	0.705402	0.0364484	UP	Neurocalcin homolog;
NVE26134	0.704827	0.0268788	UP	CUGBP Elav-like family member 2;
NVE13009	0.704354	0.0166998	UP	T-complex protein 1 subunit epsilon;
NVE20351	0.704064	0.0325219	UP	#N/A
NVE9736	0.704056	0.016534	UP	Zygotic DNA replication licensing factor mcm3;
NVE8001	0.703826	0.0367456	UP	Phosphoribosylformylglycinamidine synthase;
NVE6335	0.702994	0.00236206	UP	cAMP-dependent protein kinase catalytic subunit alpha;
NVE13493	0.702711	0.0150168	UP	Mediator of RNA polymerase II transcription subunit 12-like protein;
NVE17059	0.701988	0.0310923	UP	3-oxoacyl-[acyl-carrier-protein] reductase FabG;
NVE15804	0.701496	0.0160758	UP	Serine/threonine-protein kinase TNNI3K;
NVE17792	0.701458	0.00437261	UP	Atrial natriuretic peptide receptor 1;
NVE4218	0.700933	0.0260846	UP	Tyrosine kinase receptor Cad96Ca;
NVE12477	0.699746	0.020058	UP	#N/A
NVE4282	0.698833	0.0117702	UP	Uncharacterized protein KIAA0825;
NVE12791	0.69783	0.00532653	UP	#N/A
NVE3736	0.697157	0.022262	UP	von Willebrand factor A domain-containing protein 5B1;
NVE18484	0.694416	0.00149526	UP	Pre-B-cell leukemia transcription factor 3;
NVE22550	0.694389	0.0243748	UP	Protein Smaug homolog 1;
NVE11261	0.694142	0.000421026	UP	Supervillin;
NVE18094	0.691076	0.0206226	UP	Bifunctional protein GlmU;
NVE4123	0.690695	0.036167	UP	ATPase family AAA domain-containing protein 2B;
NVE23607	0.689519	0.0301438	UP	Protocadherin Fat 4;
NVE12727	0.688453	0.00116537	UP	Disheveled-associated activator of morphogenesis 1;
NVE25345	0.685998	0.0131287	UP	Serine/threonine-protein phosphatase 4 regulatory subunit 2-B;
NVE17673	0.685637	0.0161578	UP	Ceramide synthase 5;
NVE3469	0.685226	0.0109292	UP	#N/A
NVE24728	0.684999	0.0398298	UP	Leucine--tRNA ligase, cytoplasmic;
NVE9314	0.683484	0.0486347	UP	6-phosphofructo-2-kinase/fructose-2,6-bisphosphatase 3;
NVE23867	0.682068	0.0247378	UP	#N/A
NVE22364	0.68168	0.0330648	UP	#N/A
NVE19939	0.680752	0.0173278	UP	Adenylate cyclase type 3;
NVE1148	0.680407	0.0289317	UP	#N/A
NVE4706	0.679109	0.0157591	UP	Interferon-induced helicase C domain-containing protein 1;
NVE2871	0.677685	0.0488801	UP	Cytohesin-1;
NVE1330	0.677641	0.0421846	UP	V-type proton ATPase subunit C;
NVE3670	0.676337	0.0454187	UP	Protein white;
NVE24795	0.675382	0.0180438	UP	Delta-1-pyrroline-5-carboxylate dehydrogenase, mitochondrial;
NVE16879	0.674223	0.000852158	UP	Importin subunit beta-1;
NVE23025	0.674202	0.00362406	UP	Zinc finger protein 83;
NVE4521	0.67403	0.0369195	UP	ATP-binding cassette sub-family D member 2;
NVE6163	0.673718	0.0461908	UP	#N/A
NVE18191	0.67228	0.00548183	UP	UDP-N-acetylglucosamine--peptide N-acetylglucosaminyltransferase 110 kDa subunit;
NVE24134	0.671497	0.035767	UP	Probable phospholipid-transporting ATPase VD;
NVE1505	0.671278	0.0282349	UP	Alpha-adducin;
NVE4725	0.670947	0.00693599	UP	#N/A
NVE21124	0.67078	0.00293614	UP	Transducin-like enhancer protein 4;
NVE12444	0.670422	0.038192	UP	Sphingolipid delta(4)-desaturase DES1;
NVE10234	0.670243	0.0151751	UP	Rab GTPase-activating protein 1;
[truncated: 3,539 more rows]
