# Supplementary material for: NvPrdm14d-expressing neural progenitor cells contribute to non-ectodermal neurogenesis in Nematostella vectensis
Source: Nat Commun. 2023 Aug 10;14:4854. doi: 10.1038/s41467-023-39789-4 (PMC10415408; doi:10.1038/s41467-023-39789-4)
Supplement: Supplementary file 7 — Source Data [file 41467_2023_39789_MOESM7_ESM.xlsx]

## Sheet: qPCR Fig 9
	NvPrdm14d
			Ct(treated)	Ct(treated, HK)	Ct(Control)	Ct(Control,HK)	ΔCт treated	ΔCт Control	ΔΔCт	fold change (relative gene expression)	log2 fold change		mean	SD
	shRNA 1	Rep1	24.67	20.55	23.87	22.36	4.12	1.51	2.61	0.163799	-2.61
		Rep2	23.91	20.39	23.75	21.91	3.52	1.84	1.68	0.312083	-1.68		-2.18333	0.383522
		Rep3	24.8	20.78	22.88	21.12	4.02	1.76	2.26	0.208772	-2.26
	shRNA 2	Rep1	24.63	21.44	23.87	22.36	3.19	1.51	1.68	0.312083	-1.68
		Rep2	25.24	21.61	23.75	21.91	3.63	1.84	1.79	0.289172	-1.79		-1.66333	0.110855
		Rep3	24.4	21.12	22.88	21.12	3.28	1.76	1.52	0.348686	-1.52
	NvAtonal/neuroD
			Ct(treated)	Ct(treated, HK)	Ct(Control)	Ct(Control,HK)	ΔCт treated	ΔCт Control	ΔΔCт	fold change (relative gene expression)	log2 fold change		mean	SD
	shRNA 1	Rep1	22.89	20.55	26.29	22.36	2.34	3.93	-1.59	3.01049	1.59
		Rep2	23.91	20.39	26.11	21.91	3.52	4.2	-0.68	1.60214	0.68		0.97	0.43871
		Rep3	23.74	20.78	24.72	21.12	2.96	3.6	-0.64	1.55833	0.64
	shRNA 2	Rep1	24.42	21.44	26.29	22.36	2.98	3.93	-0.95	1.93187	0.95
		Rep2	24.94	21.61	26.11	21.91	3.33	4.2	-0.87	1.82766	0.87		0.636667	0.387929
		Rep3	24.63	21.12	24.72	21.12	3.51	3.6	-0.09	1.06437	0.09
	NVE25642 (Neurexin-2 related)
			Ct(treated)	Ct(treated, HK)	Ct(Control)	Ct(Control,HK)	ΔCт treated	ΔCт Control	ΔΔCт	fold change (relative gene expression)	log2 fold change		mean	SD
	shRNA 1	Rep1	30.05	20.55	27.86	22.36	9.5	5.5	4	0.0625	-4
		Rep2	29.04	20.39	27.98	21.91	8.65	6.07	2.58	0.167241	-2.58		-2.7	1.01601
		Rep3	29.01	20.78	27.83	21.12	8.23	6.71	1.52	0.348686	-1.52
	shRNA 2	Rep1	29.81	21.44	27.86	22.36	8.37	5.5	2.87	0.136787	-2.87
		Rep2	29	21.61	27.98	21.91	7.39	6.07	1.32	0.400535	-1.32		-1.58667	0.957717
		Rep3	28.4	21.12	27.83	21.12	7.28	6.71	0.57	0.673617	-0.57
	NVE24524 (Vesicular inhibitory amino acid transporter)
			Ct(treated)	Ct(treated, HK)	Ct(Control)	Ct(Control,HK)	ΔCт treated	ΔCт Control	ΔΔCт	fold change (relative gene expression)	log2 fold change		mean	SD
	shRNA 1	Rep1	26.69	20.56	27.46	22.02	6.13	5.44	0.69	0.619854	-0.69
		Rep2	25.95	20.81	27.52	22.26	5.14	5.26	-0.12	1.08673	0.12		-0.33	0.336749
		Rep3	26.54	20.87	27.39	22.14	5.67	5.25	0.42	0.747425	-0.42
	shRNA 2	Rep1	27.58	21.43	27.46	22.02	6.15	5.44	0.71	0.61132	-0.71
		Rep2	27.37	21.68	27.52	22.26	5.69	5.26	0.43	0.742262	-0.43		-0.616667	0.131993
		Rep3	26.83	20.87	27.39	22.14	5.96	5.25	0.71	0.61132	-0.71
	NVE22970 (Glutamate receptor)
			Ct(treated)	Ct(treated, HK)	Ct(Control)	Ct(Control,HK)	ΔCт treated	ΔCт Control	ΔΔCт	fold change (relative gene expression)	log2 fold change		mean	SD
	shRNA 1	Rep1	27.405	20.56	27.47	22.02	6.845	5.45	1.395	0.380245	-1.395
		Rep2	27.39	20.81	27.63	22.26	6.58	5.37	1.21	0.432269	-1.21		-1.38167	0.135051
		Rep3	27.8	20.87	27.53	22.14	6.93	5.39	1.54	0.343885	-1.54
	shRNA 2	Rep1	27.75	21.43	27.47	22.02	6.32	5.45	0.87	0.547147	-0.87
		Rep2	28.48	21.68	27.63	22.26	6.8	5.37	1.43	0.371131	-1.43		-1.2	0.239305
		Rep3	27.56	20.87	27.53	22.14	6.69	5.39	1.3	0.406126	-1.3
